# Supplementary material for: Development of a High Resolution Virulence Allelic Profiling (HReVAP) Approach Based on the Accessory Genome of Escherichia coli to Characterize Shiga-Toxin Producing E. coli (STEC)
Source: Front Microbiol. 2016 Feb 23;7:202. doi: 10.3389/fmicb.2016.00202 (PMC4763077; doi:10.3389/fmicb.2016.00202)
Supplement: Supplementary file 1 [file DataSheet1.XLS]

## Sheet: Sheet 1
Supplementary Table 1, Sheet 1. Alleles identified for the ORFs harboured by the LEE, OI-122 and OI-57 in the complete panel of 713 E. coli strains assayed.
Sample_name	Strain	Serogroup	stx	eae	Z5101	Z5102	Z5103	Z5104	Z5105	Z5106	Z5107	Z5108	Z5109	Z5110	Z5111	Z5112	Z5114	Z5116	Z5117	Z5118	Z5119	Z5120	Z5121	Z5122	Z5123	Z5124	Z5125	Z5126	Z5127	Z5128	Z5129	Z5131	Z5132	Z5133	Z5134	Z5135	Z5136	Z5137	Z5139	Z5140	Z5142	Z5143	Z4318	Z4320	Z4321	Z4322	Z4325	Z4326	Z4327
DG199_2_O100H25	DG199/2	O100	-	+	-	3	2	4	3	4	-	4	3	3	2	-	-	4	2	4	3	2	4	-	-	2	3	4	3	2	4	3	2	2	2	3	2	2	2	4	2	3	2	2	2	3	5	-	3
CB9767_O100H25	CB9767	O100	-	+	-	3	2	4	3	3	-	4	3	3	2	-	-	4	2	4	3	2	4	-	-	2	3	4	3	3	4	3	2	3	2	3	2	2	2	4	2	3	2	2	2	3	5	-	3
CB11887_O100NM	CB11887	O100	+	-	-	-	-	-	-	-	-	-	-	-	-	-	-	4	-	-	-	-	-	-	-	-	-	-	-	-	-	-	-	-	-	-	-	-	-	-	-	-	2	-	-	-	-	-	3
CB11882_O100NM	CB11882	O100	+	-	-	-	-	-	-	-	-	-	-	-	-	-	-	-	-	-	-	-	-	-	-	-	-	-	-	-	-	-	-	-	-	-	-	-	-	-	-	-	-	-	-	-	-	-	-
C265-09_O101K-H-	C265-09	O101	+	-	-	-	-	-	-	-	-	-	-	-	-	-	-	-	-	-	-	-	-	-	-	-	-	-	-	-	-	-	-	-	-	-	-	-	-	-	-	-	-	-	-	-	-	-	-
C266-09_O101K-H-	C266-09	O101	+	-	-	-	-	-	-	-	-	-	-	-	-	-	-	-	-	-	-	-	-	-	-	-	-	-	-	-	-	-	-	-	-	-	-	-	-	-	-	-	-	-	-	-	-	-	-
C813-09_O101K+H-	C813-09	O101	+	-	-	-	-	-	-	-	-	-	-	-	-	-	-	-	-	-	-	-	-	-	-	-	-	-	-	-	-	-	-	-	-	-	-	-	-	-	-	-	-	-	-	-	-	-	-
CB9676_O102H19	CB9676	O102	-	+	2	2	3	3	2	3	-	4	3	3	2	-	-	2	2	3	2	2	3	-	-	4	3	4	3	3	3	3	2	2	2	3	2	2	2	4	2	3	-	-	-	3	-	-	-
06QMA221E_O103	06QMA221.E	O103	-	-	-	-	-	-	-	-	-	-	-	-	-	-	-	-	-	-	-	-	-	-	-	-	-	-	-	-	-	-	-	-	-	-	-	-	-	-	-	-	3	4	-	-	-	-	-
07QMA1858_O103	07QMA185.8	O103	-	-	-	-	-	-	-	-	-	-	-	-	-	-	-	-	-	-	-	-	-	-	-	-	-	-	-	-	-	-	-	-	-	-	-	-	-	-	-	-	-	-	-	-	-	-	-
04-3973_O103H11	04-3973_	O103	+	+	-	2	2	2	3	6	-	2	2	3	-	-	-	3	-	5	-	2	-	-	-	2	-	2	-	3	3	6	3	3	-	3	-	2	2	3	3	1	-	-	-	-	4	3	3
D3158_O103H21	D3158	O103	-	+	-	2	2	3	2	3	-	4	2	3	-	-	-	3	2	3	2	2	2	-	-	3	3	4	3	2	2	3	-	2	2	3	2	2	2	3	2	2	-	-	-	-	3	-	2
DG228_4_O103H25	DG228/4	O103	-	+	-	3	2	3	2	4	-	4	3	3	2	-	-	4	2	4	3	2	3	-	-	4	3	4	3	2	3	3	2	2	2	3	2	2	2	4	2	3	2	2	2	3	5	-	3
03-2444_O103H25	03-2444_	O103	+	+	-	3	2	3	3	4	-	4	3	3	2	-	-	4	2	4	3	2	3	-	4	4	3	4	3	2	3	3	2	2	2	3	2	2	2	4	2	3	2	2	2	3	5	-	3
DG195_4_O103H25	DG195/4	O103	-	+	-	3	2	3	2	4	-	4	3	3	2	-	-	4	2	4	3	2	3	-	-	4	3	4	3	2	3	3	2	2	2	3	2	2	2	4	2	3	2	2	2	3	5	2	3
DG200_5_O103H25	DG200/5	O103	-	+	-	3	2	3	2	4	-	4	3	3	2	-	-	4	2	4	3	2	3	-	-	4	3	4	3	2	3	3	2	2	2	3	2	2	2	4	2	3	2	2	2	3	5	-	3
D3151pl8_O103H8	D3151 (pl.8)	O103	-	+	3	3	4	3	3	4	-	99	4	3	2	-	-	2	3	4	3	3	4	-	-	99	4	4	4	3	4	3	3	2	3	4	3	3	3	4	3	3	-	-	-	-	-	-	-
Ec146_O103H8	Ec146	O103	-	-	-	-	-	-	-	-	-	-	-	-	-	-	-	-	-	-	-	-	-	-	-	-	-	-	-	-	-	-	-	-	-	-	-	-	-	-	-	-	-	-	-	-	-	-	-
C481-08_O104H2	C481-08	O104	+	-	-	-	-	-	-	-	-	-	-	-	-	-	-	-	-	-	-	-	-	-	-	-	-	-	-	-	-	-	-	-	-	-	-	-	-	-	-	-	-	-	-	-	-	-	-
C74-09_O104H2	C74-09	O104	+	-	-	-	-	-	-	-	-	-	-	-	-	-	-	-	-	-	-	-	-	-	-	-	-	-	-	-	-	-	-	-	-	-	-	-	-	-	-	-	-	-	-	-	-	-	-
CB7535_O104H21	CB7535	O104	+	-	-	-	-	-	-	-	-	-	-	-	-	-	-	-	-	-	-	-	-	-	-	-	3	-	-	-	-	-	-	-	-	-	-	-	-	-	-	-	-	3	-	-	-	-	-
C473-02_O104H21	C473-02	O104	-	-	-	-	-	-	-	-	-	-	-	-	-	-	-	-	-	-	-	-	-	-	-	-	-	-	-	-	-	-	-	-	-	-	-	-	-	-	-	-	-	-	-	-	-	-	-
C474-02_O104H21	C474-02	O104	-	-	-	-	-	-	-	-	-	-	-	-	-	-	-	-	-	-	-	-	-	-	-	-	-	-	-	-	-	-	-	-	-	-	-	-	-	-	-	-	-	-	-	-	-	-	-
CB7239_O104H21	CB7239	O104	+	-	-	-	-	-	-	-	-	-	-	-	-	-	-	-	-	-	-	-	-	-	-	-	-	-	-	-	-	-	-	-	-	-	-	-	-	-	-	-	-	3	-	-	-	-	-
09-417Can_O104H7	09-417 (Can)	O104	+	-	-	-	-	-	-	-	-	-	-	-	-	-	-	-	-	-	-	-	-	-	-	-	-	-	-	-	-	-	-	-	-	-	-	-	-	-	-	-	-	3	2	-	-	-	-
C1092-04_O104H7	C1092-04	O104	+	-	-	-	-	-	-	-	-	-	-	-	-	-	-	-	-	-	-	-	-	-	-	-	-	-	-	-	-	-	-	-	-	-	-	-	-	-	-	-	-	-	-	-	-	-	-
09-414Can_O104H7	09-414 (Can)	O104	-	-	-	-	-	-	-	-	-	-	-	-	-	-	-	-	-	-	-	-	-	-	-	-	-	-	-	-	-	-	-	-	-	-	-	-	-	-	-	-	-	2	-	-	-	-	-
C475-02_O104K9H-	C475-02	O104	-	-	-	-	-	-	-	-	-	-	-	-	-	-	-	-	-	-	-	-	-	-	-	-	-	-	-	-	-	-	-	-	-	-	-	-	-	-	-	-	-	-	-	-	-	-	-
NV267_O105H18	NV267	O105	+	-	-	-	-	-	-	-	-	-	-	-	-	-	-	-	-	-	-	-	-	-	-	-	-	-	-	-	-	-	-	-	-	-	-	-	-	-	-	-	-	-	-	-	-	-	-
DG233_8_O108H9	DG233/8	O108	-	+	-	2	2	2	3	6	-	2	2	3	-	-	-	3	-	5	-	2	-	-	2	2	-	2	-	3	3	6	3	2	4	3	-	2	2	2	3	6	-	-	-	-	-	-	-
DG239_5_O108H9	DG239/5	O108	-	+	-	2	2	2	3	6	-	2	2	3	-	-	-	3	-	5	-	2	-	-	2	2	-	2	-	3	3	6	3	3	4	3	3	2	2	2	3	6	-	-	-	-	-	-	-
DG258_1_O108H9	DG258/1	O108	-	+	-	2	2	2	3	6	-	2	2	3	-	-	-	3	-	5	-	2	-	-	2	2	3	3	-	3	3	6	3	3	4	3	3	2	2	3	3	6	-	-	-	3	3	3	3
DG314_6_O108H9	DG314/6	O108	-	+	-	2	2	2	3	6	-	2	2	3	-	-	-	3	-	5	-	2	-	-	2	2	-	3	-	3	3	6	3	3	4	3	3	2	2	3	3	6	-	-	-	-	-	-	-
NV232_O109H-	NV232	O109	+	-	-	-	-	-	-	-	-	-	-	-	-	-	-	-	-	-	-	-	-	-	-	-	-	-	-	-	-	-	-	-	-	-	-	-	-	-	-	-	2	2	-	-	-	-	-
DG230_1_O109H25	DG230/1	O109	-	+	-	2	1	2	1	3	-	4	2	3	1	-	-	1	1	2	1	2	3	-	-	3	3	4	3	2	2	3	-	2	2	3	2	2	1	3	2	2	1	2	1	3	3	-	3
09-409Can_O110H28	09-409 (Can)	O110	+	-	-	-	-	-	-	-	-	-	-	-	-	-	-	-	-	-	-	-	-	-	-	-	-	-	-	-	-	-	-	-	-	-	-	-	-	-	-	-	-	-	1	-	-	-	-
RD2_O111H10	RD2	O111	+	-	-	-	-	-	-	-	-	-	-	-	-	-	-	-	-	-	-	-	-	-	-	-	-	-	-	-	-	-	-	-	-	-	-	-	-	-	-	-	-	-	-	-	-	-	-
CB8554_O111H11	CB8554	O111	-	+	-	2	2	2	3	6	-	2	2	3	-	-	-	3	-	5	-	2	-	-	2	2	-	2	-	3	3	6	3	3	-	3	-	2	2	3	3	6	-	-	-	-	4	3	3
CB7920pl8_O111H12	CB7920 (pl.8)	O111	-	-	-	-	-	-	-	-	-	-	-	-	-	-	-	4	-	-	-	-	-	-	-	-	-	-	-	3	-	-	-	-	-	-	-	-	2	-	4	-	-	4	-	-	-	-	-
CB4129_O111H19	CB4129	O111	-	+	1	2	3	2	1	2	-	4	3	2	1	-	-	2	2	3	2	2	3	-	-	4	2	4	3	2	3	2	2	2	2	3	2	2	2	3	2	3	-	-	-	-	-	-	-
CB9655_O111H19	CB9655	O111	-	+	2	2	4	3	3	3	-	99	4	3	3	-	-	2	3	4	3	3	4	-	-	99	3	5	4	3	4	3	3	3	3	4	3	3	3	4	3	4	-	-	-	-	-	-	-
CB3464_O111H19	CB3464	O111	-	+	2	2	4	3	3	4	-	99	4	3	3	-	-	2	3	3	3	3	3	-	-	99	4	5	4	3	4	4	3	3	3	4	3	3	3	4	3	3	-	-	-	3	-	-	-
D1826_O111H2	D1826	O111	-	+	-	2	2	2	3	6	-	2	2	3	-	-	-	3	-	5	-	3	-	-	2	2	-	3	-	3	4	6	4	3	4	3	-	3	3	3	4	6	2	2	2	3	5	-	4
CB481_O111H2	CB481	O111	-	+	-	2	2	2	3	6	-	2	2	3	-	-	-	3	2	5	-	3	-	-	2	2	-	3	-	3	4	6	3	3	4	3	3	3	3	3	4	6	2	2	2	3	5	-	4
CB3447_O111H2	CB3447	O111	-	+	-	2	2	2	3	6	-	2	2	3	-	-	-	3	-	5	-	2	-	-	2	2	-	2	-	3	3	6	3	3	-	3	-	2	2	2	3	1	2	2	2	3	4	-	3
CB3448_O111H2	CB3448	O111	-	+	-	2	2	2	3	6	-	2	2	3	-	-	-	3	-	5	-	2	-	-	2	2	-	2	-	3	3	6	3	2	-	3	-	2	2	2	3	1	2	2	1	3	4	-	3
CB3449_O111H2	CB3449	O111	-	+	-	2	3	3	4	6	-	3	3	4	-	-	-	4	-	99	-	3	-	-	2	2	-	3	-	3	4	7	4	3	5	4	-	3	3	3	4	6	3	2	3	3	5	-	4
CB7297pl8_O111H21	CB7297 (pl.8)	O111	-	-	-	-	-	-	-	-	-	-	-	-	-	-	-	-	-	-	-	-	-	-	-	-	-	-	-	-	-	-	-	-	-	-	-	-	-	-	-	-	-	4	-	-	-	-	-
CB9016_O111H25	CB9016	O111	-	+	-	3	2	3	3	4	-	4	3	3	2	-	-	4	2	4	3	2	3	-	-	4	3	4	4	3	3	4	3	2	2	3	2	2	2	4	2	3	-	-	-	-	-	-	3
CB3465_O111H25	CB3465	O111	-	+	-	3	2	3	3	4	-	4	3	3	2	-	-	4	2	4	3	2	3	-	-	4	3	4	3	2	3	3	2	2	2	3	2	2	2	4	2	3	-	-	-	-	4	-	3
CB8557_O111H47	CB8557	O111	-	+	-	2	2	2	3	6	-	2	2	3	-	-	-	3	-	5	-	2	-	-	-	2	-	2	-	3	3	6	-	3	-	3	-	2	2	3	3	1	-	-	-	-	4	3	3
CB4706_O111H9	CB4706	O111	-	+	2	2	3	2	1	3	-	99	3	2	2	-	-	2	2	2	2	2	3	-	-	4	3	4	3	2	3	3	2	2	2	3	3	2	2	3	2	2	-	-	-	-	-	-	-
CB6669_O111H9	CB6669	O111	-	+	2	2	3	2	2	3	-	4	3	3	2	-	-	2	2	2	2	2	3	-	-	4	3	4	3	2	2	3	3	2	2	3	3	2	2	3	2	3	-	-	-	-	-	-	-
CB6670_O111H9	CB6670	O111	-	+	2	2	3	2	2	3	-	4	3	3	2	-	-	2	2	2	2	2	3	-	5	4	3	4	3	3	2	3	3	2	2	3	3	2	2	3	2	3	-	-	-	-	-	-	-
ECA184_O113	ECA184	O113	+	-	-	-	-	-	-	-	-	-	-	-	3	-	-	-	-	-	-	-	-	-	-	-	-	-	-	-	-	-	-	-	-	-	-	-	2	-	-	-	-	-	3	-	-	-	-
ECA97pl8_O113	ECA97 (pl.8)	O113	+	-	-	-	-	-	-	-	-	-	-	-	-	-	-	-	-	-	-	-	-	-	-	-	-	-	-	-	-	-	-	-	-	-	-	-	-	-	-	-	-	-	-	-	-	-	-
NV254_O113H21	NV254	O113	+	-	-	-	-	-	-	-	-	-	-	-	-	-	-	-	-	-	-	-	-	-	-	-	-	-	-	-	-	-	-	-	-	-	-	-	-	-	-	-	-	3	1	-	-	-	-
07HMPA903_O113H21	07HMPA903	O113	+	-	-	-	-	-	-	-	-	-	-	-	-	-	-	-	-	-	-	-	-	-	-	-	-	-	-	-	-	-	-	-	-	-	-	-	-	-	-	-	-	3	1	-	-	-	-
04-1450_O113H21	04-1450	O113	+	-	-	-	-	-	-	6	-	-	-	-	-	-	-	-	-	-	-	-	-	-	-	-	-	-	-	-	-	-	-	-	-	-	-	2	-	-	-	-	-	3	2	-	-	-	-
93-0016_O113H21	93-0016	O113	+	-	-	-	-	-	-	-	-	-	-	-	-	-	-	-	-	-	-	-	-	-	-	-	-	-	-	-	-	-	-	-	-	-	-	-	-	-	-	-	-	3	2	-	-	-	-
06QMA1372_O113H4	06QMA137.2	O113	+	-	-	-	-	-	-	-	-	-	-	-	-	-	-	-	-	-	-	-	-	-	-	-	-	-	-	-	-	-	-	-	-	-	-	-	-	-	-	-	-	3	-	-	-	-	-
VTH5_O113H4	VTH5	O113	+	-	-	-	3	-	-	-	-	-	3	-	-	-	-	-	-	-	-	-	3	2	-	-	-	-	3	-	-	-	-	-	-	-	-	-	-	-	-	-	-	3	3	3	-	-	-
CB7418_O113H4	CB7418	O113	+	-	-	-	-	-	-	-	-	-	-	-	-	-	-	-	-	-	-	-	-	-	-	-	-	-	-	-	-	-	-	-	-	-	-	-	-	-	-	-	-	-	2	2	-	-	-
CB8405_O113H6	CB8405	O113	-	+	2	2	3	2	1	4	-	4	3	2	2	-	-	2	2	3	2	2	3	-	-	4	3	4	3	2	3	3	2	2	2	3	2	2	2	3	2	3	-	-	-	-	-	-	-
CB9699_O113H6	CB9699	O113	-	+	2	2	3	2	1	4	-	4	3	2	2	-	-	3	2	3	2	2	3	-	4	4	3	4	3	2	3	3	2	2	2	3	3	2	2	3	2	3	-	-	-	-	-	-	-
CB6328_O114H2	CB6328	O114	-	+	-	2	2	2	3	6	-	2	2	3	-	-	-	3	-	5	-	2	-	-	2	2	-	2	-	3	3	6	3	3	4	3	-	2	2	2	3	6	2	2	2	3	4	-	4
CB9886_O114H2	CB9886	O114	-	+	-	2	2	2	3	6	-	2	2	3	-	-	-	3	-	5	-	2	-	-	2	2	-	2	-	3	3	6	3	3	4	3	-	2	2	2	3	6	2	2	2	3	4	-	4
CB9605_O114H49	CB9605	O114	-	+	2	2	3	2	1	3	-	4	3	2	2	-	-	2	2	4	3	2	3	-	-	4	2	4	4	2	3	3	2	2	2	3	2	2	2	4	2	3	-	-	-	-	-	-	-
CB9607_O114H49	CB9607	O114	-	+	2	-	3	2	1	3	-	4	3	2	1	-	-	2	1	3	3	2	2	-	-	3	2	4	3	2	2	3	2	1	2	3	2	2	2	3	2	3	-	-	-	-	-	-	-
CB9612_O114H49	CB9612	O114	-	+	2	-	3	2	1	3	-	4	3	2	1	-	-	2	1	3	3	2	2	-	-	4	2	4	3	2	2	3	2	1	2	3	2	2	2	4	2	3	-	-	-	-	-	-	-
CB8507_O114H49	CB8507	O114	-	+	2	2	3	2	1	3	-	4	3	2	2	-	-	2	2	4	3	2	3	-	-	4	2	4	4	2	3	3	2	2	2	3	2	2	2	4	2	3	-	-	-	-	-	-	-
03-3645_O115H18	03-3645_	O115	+	-	-	-	-	-	-	-	-	-	-	-	-	-	-	-	-	-	-	-	-	-	-	-	-	-	-	-	-	-	-	-	-	-	-	-	-	-	-	-	-	-	-	-	-	-	-
03-3645Can_O115H18	03-3645 (Can)	O115	+	-	-	-	-	-	-	-	-	-	3	-	-	-	-	-	-	-	-	-	-	-	-	-	-	4	-	-	-	-	-	2	-	-	-	-	-	-	-	-	-	-	-	-	-	-	-
CB9634_O115H38	CB9634	O115	-	+	-	2	2	2	3	6	-	2	2	3	-	-	-	3	-	5	-	2	-	-	-	2	-	2	-	3	3	6	3	3	4	3	3	2	2	3	3	6	-	-	-	-	-	-	-
CB9635_O115H38	CB9635	O115	-	+	-	2	2	2	3	6	-	2	2	3	-	-	-	3	-	5	-	2	-	-	-	2	-	2	-	3	3	6	3	2	-	3	-	2	2	3	3	6	-	-	-	-	-	-	-
CB9707_O115H38	CB9707	O115	-	+	-	2	2	2	3	6	-	2	2	3	-	-	-	3	-	5	-	2	-	-	-	2	-	2	-	3	3	6	3	3	4	3	3	2	2	3	3	6	-	-	-	-	-	-	-
NV176_O116H28	NV176	O116	+	-	-	-	-	-	-	-	-	-	-	-	-	-	-	-	-	-	-	-	-	-	-	-	-	-	-	-	-	-	-	-	-	-	-	-	-	-	-	-	2	2	-	-	-	-	-
97HMPL915_O117	97HMPL915	O117	+	-	-	-	-	-	-	-	-	-	-	-	-	-	-	-	-	-	-	-	-	-	-	-	-	-	-	-	-	-	-	-	-	-	-	-	-	-	-	-	-	-	-	-	-	-	-
ECA89_O117	ECA89	O117	+	-	-	-	-	-	-	-	-	-	-	-	-	-	-	-	-	-	-	-	-	-	-	-	-	-	-	-	-	-	-	-	-	-	-	-	-	-	-	-	-	-	-	-	-	-	-
CB9714_O117H25	CB9714	O117	-	+	-	2	2	2	3	6	-	1	2	3	-	-	-	3	-	5	-	2	-	-	2	2	-	3	-	3	3	6	3	3	4	3	3	2	2	3	3	6	3	3	3	-	5	3	3
CB9663_O117H40b	CB9663	O117	-	+	-	3	2	3	2	4	-	4	2	3	2	-	-	4	2	4	3	2	3	-	-	4	3	4	3	2	3	3	2	2	2	3	2	2	2	4	2	2	-	-	-	-	4	-	3
CB9673_O117H40b	CB9673	O117	-	+	-	3	2	3	2	4	-	4	3	3	2	-	-	4	2	4	3	2	3	-	-	4	3	4	3	2	3	3	2	2	2	3	2	2	2	4	1	2	-	-	-	-	4	-	3
02-0035_O117H7	02-0035	O117	+	-	-	-	-	-	-	-	-	2	-	-	-	-	-	-	-	-	-	-	-	-	-	-	-	-	-	-	-	-	-	3	-	-	-	2	-	-	-	-	-	-	-	3	-	-	-
02-4495_O117H7	02-4495_	O117	+	-	-	-	2	-	-	-	-	-	-	-	-	-	-	-	-	-	-	-	-	-	-	-	-	-	-	-	-	6	-	-	-	-	-	2	-	-	-	-	-	-	-	-	-	-	-
CB7035_O118H16	CB7035	O118	+	+	-	2	2	2	3	6	-	2	2	3	-	-	-	3	-	5	-	2	-	-	2	2	-	3	-	3	3	6	3	3	4	3	-	3	2	3	3	6	-	-	-	-	5	3	3
359S89_O118H16	359S89	O118	+	+	-	2	2	2	3	6	-	2	2	3	-	-	-	3	-	5	-	2	-	-	2	2	-	3	-	3	3	6	3	3	4	3	-	2	2	3	3	6	-	-	-	-	5	3	3
340S89_O118H16	340S89	O118	+	+	-	2	2	2	3	6	-	2	2	3	-	-	-	3	-	5	-	2	-	-	-	2	-	2	-	3	3	6	3	3	-	3	-	2	2	3	3	6	-	-	-	-	4	3	3
CB6591pl8_O118H12	CB6591 (pl.8)	O118	+	-	-	-	-	-	-	-	-	-	-	-	-	-	-	-	-	-	-	-	-	-	-	-	-	-	-	-	-	-	-	-	-	-	-	-	-	-	-	-	-	-	-	-	-	-	-
C280-96_O118H12	C280-96	O118	+	-	-	-	-	-	-	-	-	-	-	-	-	-	-	-	-	-	-	-	-	-	-	-	-	-	-	-	-	-	-	-	-	-	-	-	-	-	-	-	-	-	-	-	-	-	-
CB9765_O118H5	CB9765	O118	-	+	3	3	4	4	3	4	-	99	4	3	3	-	-	2	3	5	4	3	4	-	-	99	3	5	4	3	3	4	3	2	3	4	3	3	2	5	3	4	-	-	-	-	-	-	-
CB9792_O118H8a	CB9792	O118	-	+	-	3	3	99	3	4	-	99	3	4	3	-	-	4	3	4	4	3	3	-	-	99	4	5	4	3	3	4	3	3	2	4	3	3	3	5	3	4	-	-	-	-	5	2	4
CB9793_O118H8a	CB9793	O118	-	+	-	3	2	3	2	4	-	4	3	3	2	-	-	4	2	4	3	2	2	-	4	4	3	4	3	2	3	3	2	2	2	3	2	2	2	4	2	3	-	-	-	-	4	2	3
CB9794_O118H8a	CB9794	O118	-	+	-	3	2	4	2	4	-	4	3	3	2	-	-	4	2	4	3	2	3	-	-	4	3	4	3	2	3	3	2	2	2	3	2	2	2	4	2	3	-	-	-	-	4	2	3
CB8527_O119H52	CB8527	O119	-	+	-	2	2	2	3	6	-	2	2	3	-	-	-	3	-	5	-	2	-	-	2	2	4	2	-	3	4	6	4	3	4	3	2	2	2	-	4	6	-	-	-	-	-	-	-
CB3287_O119H2	CB3287	O119	-	+	-	2	2	2	3	6	-	2	2	3	-	-	-	3	-	5	-	2	-	-	2	2	5	3	-	3	4	6	3	3	4	3	3	3	2	3	4	6	2	2	2	3	5	2	3
CB8528_O119H2	CB8528	O119	-	+	-	2	2	2	3	6	-	2	2	3	-	-	-	3	-	5	-	3	-	-	2	2	5	3	-	3	4	6	3	3	4	3	3	3	3	3	4	7	2	2	2	4	5	2	3
CB9742_O119sH2	CB9742	O119	-	+	-	3	3	3	4	7	-	2	3	4	-	-	-	4	-	5	-	3	-	-	3	2	5	3	-	4	99	7	4	4	5	4	4	3	3	3	4	7	3	3	3	4	6	2	4
CB9735_O119H2	CB9735	O119	-	+	-	2	2	2	3	6	-	2	2	3	-	-	-	3	-	5	-	2	-	-	2	2	5	2	-	3	4	6	3	3	4	3	3	2	2	2	4	6	2	2	2	3	4	2	3
DG219_3_O119H25	DG219/3	O119	-	+	-	2	2	2	3	6	-	2	2	3	-	-	-	3	-	5	-	2	-	-	2	2	5	2	-	3	3	6	3	3	4	3	3	2	2	3	3	6	-	-	-	-	4	2	3
DG118_1_O119H25	DG118/1	O119	+	+	-	3	2	3	2	3	-	4	3	3	2	-	-	2	2	3	2	2	3	-	-	4	3	4	3	2	3	3	2	2	2	3	2	2	2	4	2	3	1	2	2	3	4	-	3
DG123_3_O119H25	DG123/3	O119	+	+	-	3	2	3	2	3	-	4	3	3	2	-	-	2	2	3	2	2	3	-	-	4	3	4	3	2	3	3	2	2	2	3	2	2	2	4	2	3	1	2	2	3	4	-	3
DG126_2_O119H25	DG126/2	O119	+	+	-	3	2	3	2	3	-	4	3	3	2	-	-	2	2	3	2	2	3	-	-	4	3	4	3	2	3	3	2	2	2	3	2	2	2	4	2	3	1	2	2	3	4	-	3
CB185_O119H6	CB185	O119	-	+	2	2	3	2	1	4	-	4	3	2	2	-	-	2	2	3	2	2	3	-	-	4	3	4	3	2	3	3	2	2	2	3	2	2	2	3	2	3	-	-	-	-	-	-	-
CB203_O119H6	CB203	O119	-	+	2	2	3	2	1	4	-	4	3	2	2	-	-	2	2	3	2	2	3	-	-	4	3	4	3	2	3	3	2	2	2	3	2	2	2	3	2	3	-	-	-	-	-	-	-
DG166_4_O119H8	DG166/4	O119	-	+	2	2	3	2	1	3	-	4	4	2	2	-	-	3	2	4	3	2	3	-	-	3	3	4	3	2	3	3	2	2	2	3	2	2	1	4	3	4	-	1	2	-	4	2	4
CB7813_O119H8	CB7813	O119	-	+	-	2	2	2	3	6	-	2	2	3	-	-	-	3	-	5	-	2	-	-	2	2	5	2	-	3	3	6	3	3	4	3	3	2	2	2	3	6	2	2	2	3	4	2	2
CB4107_O119H9	CB4107	O119	-	+	2	2	3	2	1	3	-	4	3	2	2	-	-	2	2	1	2	2	2	-	-	4	3	4	3	2	3	3	2	2	2	3	2	2	2	3	2	2	-	-	-	-	-	-	-
CB7392_O121H45	CB7392	O121	-	-	-	-	-	-	-	-	-	-	-	-	-	-	-	-	-	-	-	-	-	-	-	-	-	-	-	-	-	-	-	-	-	-	-	-	-	-	-	-	-	-	-	-	-	-	-
CB9790_O123_O4H45	CB9790	O123/O4	-	+	2	2	3	2	1	3	-	2	3	2	98	-	-	2	2	4	3	2	3	-	-	4	2	4	3	2	3	3	2	2	2	3	2	2	2	4	2	3	-	-	-	-	-	-	-
CB9716_O123H25	CB9716	O123	-	+	-	3	2	2	3	6	-	2	2	3	-	-	-	3	-	5	-	2	-	-	-	2	5	2	-	3	3	6	3	3	4	3	3	2	1	2	3	6	-	-	-	-	-	-	-
ECA194_O125	ECA194	O125	+	-	-	-	-	-	-	-	-	-	-	-	-	-	-	-	-	-	-	-	-	-	-	-	-	-	-	-	-	-	-	-	-	-	-	-	-	-	-	-	-	-	-	-	-	-	-
CB211_O125acH6	CB211	O125ac	-	+	2	2	3	2	1	3	-	4	3	2	3	2	-	2	2	3	2	2	3	-	-	3	3	3	3	2	3	3	2	2	2	3	2	2	2	4	2	3	-	-	-	-	-	-	-
EF-26_O125H6	EF-26	O125	-	+	2	2	3	2	1	3	-	4	3	2	3	2	-	2	2	3	2	2	3	-	-	3	3	3	3	2	3	3	2	1	2	3	2	2	2	4	2	3	-	-	-	-	-	-	-
CB212_O125acH6	CB212	O125ac	-	+	-	2	2	2	3	6	-	2	2	3	-	-	-	3	-	5	-	2	-	-	2	2	4	2	-	2	3	6	3	3	4	3	3	2	2	2	3	6	2	2	2	3	4	-	3
CB5304_O125acH6	CB5304	O125ac	-	+	2	2	3	2	1	3	-	4	3	2	3	2	-	2	2	3	3	2	3	-	-	3	3	3	3	2	3	3	2	2	2	3	2	2	2	4	2	3	-	-	-	-	-	-	-
CB41_O126	CB41	O126	-	-	-	-	-	-	-	-	-	-	-	-	-	-	-	-	-	-	-	-	-	-	-	-	-	-	-	-	-	-	-	-	-	-	-	-	-	-	-	-	-	-	-	-	-	-	-
CB149_O126	CB149	O126	-	-	-	-	-	-	-	-	-	-	-	-	-	-	-	-	-	-	-	-	-	-	-	-	-	-	-	-	-	-	-	-	-	-	-	-	-	-	-	-	-	-	-	-	-	-	-
CB5143_O126	CB5143	O126	-	-	-	-	-	-	-	-	-	-	-	-	-	-	-	-	-	-	-	-	-	-	-	-	-	-	-	-	-	-	-	-	-	-	-	-	-	-	-	-	-	-	-	-	-	-	-
HSC10Can_O126	HSC10 (Can)	O126	+	-	-	-	-	-	-	-	-	-	-	-	-	-	-	-	-	-	-	-	-	-	-	-	-	-	-	-	-	-	-	-	2	-	-	-	-	-	-	-	-	-	-	-	-	-	-
CB8681_O126H-	CB8681	O126	-	-	-	-	-	-	-	-	-	-	-	-	-	-	-	-	-	-	-	-	-	-	-	-	-	-	-	-	-	-	-	-	-	-	-	-	-	-	-	-	2	2	2	-	-	-	-
CB8773_O126H-	CB8773	O126	-	-	-	-	-	-	-	-	-	-	-	-	-	-	-	-	-	-	-	-	-	-	-	-	-	-	-	-	-	-	-	-	-	-	-	-	-	-	-	-	2	2	2	3	-	-	-
CB2006_O126H11	CB2006	O126	-	-	-	-	-	-	-	-	-	-	-	-	-	-	-	-	-	-	-	-	-	-	-	-	-	-	-	-	-	-	-	-	-	-	-	-	-	-	-	-	-	-	-	-	-	-	-
CB1868_O126H27	CB1868	O126	-	-	-	-	-	-	-	-	-	-	-	-	-	-	-	-	-	-	-	-	-	-	-	-	-	-	-	-	-	-	-	-	-	-	-	-	-	-	-	-	3	2	2	3	-	-	-
CB6358_O126H27	CB6358	O126	-	+	-	2	2	2	3	6	-	2	2	3	-	-	-	3	-	5	-	2	-	-	2	2	5	2	-	3	3	6	3	3	4	3	3	2	2	2	3	6	2	2	2	3	4	2	3
CB5779_O126H27	CB5779	O126	-	-	-	-	-	-	-	-	-	-	-	-	-	-	-	-	-	-	-	-	-	-	-	-	-	-	-	-	-	-	-	-	-	-	-	-	-	-	-	-	2	2	2	3	-	-	-
CB9662_O126H27	CB9662	O126	-	-	-	-	-	-	-	-	-	-	-	-	-	-	-	-	-	-	-	-	-	-	-	-	-	-	-	-	-	-	-	-	-	-	-	-	-	-	-	-	-	3	-	-	-	-	-
79-598_O126H6	79-598	O126	-	+	2	2	3	2	1	3	-	4	3	2	3	2	-	2	2	3	3	2	3	-	-	3	3	3	3	2	3	3	2	2	2	3	2	2	2	4	2	3	-	-	-	-	-	-	-
87-311_O126H8	87-311	O126	+	-	-	-	-	-	-	-	-	-	-	-	-	-	-	-	-	-	-	-	-	-	-	-	-	-	-	-	-	-	-	-	-	-	-	-	2	-	-	-	-	-	-	-	-	-	-
CB7429_O127	CB7429	O127	-	+	-	3	2	3	2	4	-	4	3	3	2	-	-	4	2	4	3	2	2	-	-	4	3	4	3	2	3	3	2	2	2	3	2	2	2	4	2	2	-	-	-	-	4	2	2
CB32_O127	CB32	O127	-	-	-	-	-	-	-	-	-	-	-	-	-	-	-	-	-	-	-	-	-	-	-	-	-	-	-	-	-	-	-	-	-	-	-	-	-	-	-	-	-	-	-	-	-	-	-
CB3917_O127	CB3917	O127	-	-	-	-	-	-	-	-	-	-	-	-	-	-	-	-	-	-	-	-	-	-	-	-	-	-	-	-	-	-	-	-	-	-	-	-	-	-	-	-	-	-	-	-	-	-	-
CB9327_O127	CB9327	O127	-	-	2	2	3	2	1	3	-	2	3	-	2	-	-	2	2	4	3	2	3	-	-	4	2	4	3	2	3	2	2	2	2	3	2	2	2	4	2	3	2	2	2	3	4	2	3
CB6361_O127H10	CB6361	O127	-	-	-	-	-	-	-	-	-	-	-	-	-	-	-	-	-	-	-	-	-	-	-	-	-	-	-	-	-	-	-	-	-	-	-	-	-	-	-	-	-	-	-	-	-	-	-
CB4882_O127H19	CB4882	O127	-	+	2	2	3	2	2	4	-	4	3	2	2	-	-	2	2	3	3	3	3	3	4	4	3	5	3	2	3	4	2	3	2	3	2	2	2	4	2	4	-	-	-	-	-	-	-
CB7161_O127H21	CB7161	O127	-	-	-	-	-	-	-	-	-	-	-	-	-	-	-	-	-	-	-	-	-	-	-	-	-	-	-	-	-	-	-	-	-	-	-	-	-	-	-	-	-	-	-	-	-	-	-
CB471_O127H40	CB471	O127	-	+	-	3	2	3	2	4	-	4	3	3	2	-	-	4	2	4	3	2	3	-	-	4	3	4	3	2	3	3	2	2	2	3	2	2	2	4	2	2	-	-	-	-	4	2	2
CB9763_O127H40b	CB9763	O127	-	+	-	3	2	3	2	4	-	4	3	3	2	-	-	4	2	4	3	2	3	-	-	4	3	4	3	2	3	3	2	2	2	3	2	2	2	4	2	2	-	-	-	-	4	2	2
CB8630_O127H6	CB8630	O127	-	+	2	2	3	2	1	3	-	2	3	2	2	-	-	2	2	4	3	2	3	-	-	4	2	4	3	2	3	2	2	2	2	3	2	2	2	4	2	3	2	2	2	3	4	2	3
CB8400_O127H8s	CB8400	O127	+	+	-	3	2	4	3	4	-	4	3	4	2	-	-	4	3	4	3	3	3	-	-	4	3	5	4	2	4	4	2	3	2	3	3	3	3	5	2	3	-	-	-	-	5	2	3
HI-8Can_O128H2	HI-8 (Can)	O128	-	+	-	2	2	2	3	6	-	2	2	3	-	-	-	3	-	5	-	3	-	-	2	2	5	3	-	3	4	6	3	3	4	3	3	3	2	3	4	6	-	-	-	-	-	-	-
CB187_O128H2	CB187	O128	-	+	-	2	2	2	3	6	-	2	2	3	-	-	-	3	-	5	-	2	-	-	2	2	5	3	-	3	4	6	3	3	4	3	3	2	2	3	4	6	2	2	2	3	4	2	3
EF-21_O128H2	EF-21	O128	-	+	-	2	2	2	3	6	-	2	2	3	-	-	-	3	-	5	-	2	-	-	2	2	5	2	-	3	4	6	3	3	4	3	3	2	2	3	4	6	-	-	-	-	-	-	-
DG483_2_O128H2	DG483/2	O128	-	+	-	2	2	2	3	6	-	2	2	3	-	-	-	3	-	5	-	2	-	-	2	2	5	2	-	3	4	6	3	3	4	3	3	2	2	2	4	6	-	-	-	-	-	-	-
CB9704_O128H2	CB9704	O128	-	+	-	2	2	2	3	6	-	2	2	3	-	-	-	3	-	5	-	2	-	-	2	2	5	2	-	3	4	6	3	3	4	3	3	2	2	2	4	6	-	-	-	-	-	-	-
CB9749_O128H2	CB9749	O128	-	+	-	2	2	2	3	6	-	2	2	3	-	-	-	3	-	5	-	2	-	-	2	2	5	2	-	3	4	6	3	3	4	3	3	2	2	2	4	6	-	-	-	-	-	-	-
CB130_O128H2	CB130	O128	-	+	-	2	2	2	3	6	-	2	2	3	-	-	-	3	-	5	-	2	-	-	2	2	5	2	-	3	4	6	3	3	4	3	3	2	2	2	4	6	-	-	-	-	-	-	-
CB132_O128H2	CB132	O128	-	+	-	2	2	2	3	6	-	2	2	3	-	-	-	3	-	5	-	2	-	-	2	2	5	2	-	3	4	6	3	3	4	3	3	2	2	2	4	6	-	-	-	-	-	-	-
CB137_O128H2	CB137	O128	-	+	-	2	2	2	3	6	-	2	2	3	-	-	-	3	-	5	-	2	-	-	2	2	5	2	-	3	4	6	3	3	4	3	3	2	2	2	4	6	2	1	2	3	4	3	3
CB182_O128H2	CB182	O128	-	+	-	2	2	2	3	6	-	2	2	3	-	-	-	3	-	5	-	2	-	-	2	2	5	2	-	3	4	6	3	3	4	3	3	2	2	2	4	6	-	-	-	-	-	-	-
CB248_O128H8	CB248	O128	-	+	-	3	2	2	2	4	-	4	2	3	2	-	-	3	2	4	2	2	2	-	-	4	3	4	3	2	3	3	2	2	2	3	2	2	2	4	2	2	-	-	-	-	4	2	3
C295-09B_O128abK-H2	C295-09B	O128ab	+	-	-	-	-	-	-	-	-	-	-	-	-	-	-	-	-	-	-	-	-	-	-	-	-	-	-	-	-	-	-	-	-	-	-	-	-	-	-	-	-	3	-	-	-	-	-
C814-09_O128acK-H-H2	C814-09	O128ac	-	+	-	2	2	2	3	6	-	2	2	3	-	-	-	3	-	5	-	2	-	-	2	2	5	2	-	3	3	6	3	3	4	3	3	2	2	2	3	6	-	-	-	-	-	-	-
09-1765Can_O130H11	09-1765 (Can)	O130	+	-	-	-	-	-	-	-	-	-	-	-	-	-	-	-	-	-	-	-	-	-	-	-	-	-	-	-	-	-	-	-	-	-	-	-	-	-	-	-	-	-	-	-	-	-	-
NV118_O132H18	NV118	O132	-	-	-	-	-	-	-	-	-	-	-	-	-	-	-	-	-	-	-	-	-	-	-	-	-	-	-	-	-	-	-	-	-	-	-	-	-	-	-	-	-	-	-	-	-	-	-
97HMPL657_O136	97HMPL657	O136	+	-	-	-	-	-	-	-	-	-	-	-	-	-	-	-	-	-	-	-	-	-	-	-	-	-	-	-	-	-	-	-	-	-	-	-	-	-	-	-	2	2	-	-	-	-	-
97HMPL652_O136	97HMPL652	O136	+	-	-	-	-	-	-	-	-	-	-	-	-	-	-	-	-	-	-	-	-	-	-	-	-	-	-	-	-	-	-	-	-	-	-	-	-	-	-	-	-	-	-	-	-	-	-
98HMPL487_O136NM	98HMPL487	O136	+	-	-	-	-	-	-	-	-	-	-	-	-	-	-	-	-	-	-	-	-	-	-	-	-	-	-	-	-	-	-	-	-	-	-	-	-	-	-	-	2	2	-	-	-	-	-
9605595_O138	9605595	O138	+	-	-	-	-	-	-	-	-	-	-	-	-	-	-	-	-	-	-	-	-	-	-	-	-	-	-	-	-	-	-	-	-	-	-	-	-	-	-	-	-	-	-	-	-	-	-
9615291-5b_O139H1	9615291-5b	O139	+	-	-	-	-	-	-	-	-	-	-	-	-	-	-	-	-	-	-	-	-	-	-	-	-	-	-	-	-	-	-	-	-	-	-	-	-	-	-	-	-	-	-	-	-	-	-
Fred10_O139ND	Fred10	O139	+	-	-	-	-	-	-	-	-	-	-	-	-	-	-	-	-	-	-	-	-	-	-	-	-	-	-	-	-	-	-	-	-	-	-	-	-	-	-	-	-	-	-	-	-	-	-
02-6987_O141H4	02-6987_	O141	+	-	-	-	-	-	-	-	-	-	-	-	-	-	-	-	-	-	-	-	-	-	-	-	-	-	-	-	-	-	-	-	-	-	-	-	-	-	-	-	-	-	-	-	-	-	-
9605483_O141ac	9605483	O141ac	+	-	-	-	-	-	-	-	-	-	-	-	-	-	-	-	-	-	-	-	-	-	-	-	-	-	-	-	-	-	-	-	-	-	-	-	-	-	-	-	-	-	-	-	-	-	-
CB553_O142	CB553	O142	-	-	-	-	-	-	-	-	-	-	-	-	-	-	-	-	-	-	-	-	-	-	-	-	-	-	-	-	-	-	-	-	-	-	-	-	-	-	-	-	2	3	3	-	-	-	-
CB6986_O142	CB6986	O142	-	-	-	-	-	-	-	-	-	-	-	-	-	-	-	-	-	-	-	-	-	-	-	-	-	-	-	-	-	-	-	-	-	-	-	-	-	-	-	-	-	-	-	-	-	-	-
CB7204_O142	CB7204	O142	-	-	-	-	-	-	-	-	-	-	-	-	-	-	-	-	-	-	-	-	-	-	-	-	-	-	-	-	-	-	-	-	-	-	-	-	-	-	-	-	-	-	-	-	-	-	-
CB9417_O142H34	CB9417	O142	-	+	2	2	3	2	1	3	-	4	3	2	2	-	-	2	2	4	2	2	3	-	-	3	3	3	3	2	3	3	2	2	2	3	2	2	2	4	2	3	-	-	-	-	-	-	-
CB6320_O142H6	CB6320	O142	-	+	2	2	3	2	1	3	-	2	3	2	2	-	-	2	2	4	3	2	3	-	-	4	2	4	3	2	3	2	2	2	2	3	2	2	2	4	2	3	2	2	2	3	4	2	3
CB6321_O142H6	CB6321	O142	-	+	2	2	3	2	1	3	-	2	3	2	2	-	-	2	2	4	3	2	3	-	5	4	2	4	3	2	3	2	2	2	2	3	2	2	2	4	2	3	2	2	2	3	4	2	3
CB6339_O142H6	CB6339	O142	-	+	2	2	3	2	1	3	-	2	3	2	2	-	-	2	2	4	3	2	3	-	5	4	2	4	3	2	3	2	2	2	2	3	2	2	2	4	2	3	-	-	-	-	4	2	3
07QMA1448_O145H28neg	07QMA144.8	O145	-	-	-	-	-	-	-	-	-	-	-	-	-	-	-	-	-	-	-	-	-	-	-	-	-	-	-	-	-	-	-	-	-	-	-	-	-	-	-	-	-	-	-	-	-	-	-
07QMA525_O145H28neg	07QMA52.5	O145	-	-	-	-	-	-	-	-	-	-	-	-	-	-	-	-	-	-	-	-	-	-	-	-	-	-	-	-	-	-	-	-	-	-	-	-	-	-	-	-	-	-	-	-	-	-	-
07QMA1481_O145H28neg	07QMA148.1	O145	-	-	-	-	-	-	-	-	-	-	-	-	-	-	-	-	-	-	-	-	-	-	-	-	-	-	-	-	-	-	-	-	-	-	-	-	-	-	-	-	-	-	-	-	-	-	-
DG263_1_O145H1	DG263/1	O145	-	+	2	2	3	2	5	6	2	2	3	3	3	2	2	3	2	3	2	2	3	2	3	3	2	4	3	2	3	3	1	2	2	2	2	2	2	4	2	3	-	-	-	-	-	-	-
DG264_4_O145H19	DG264/4	O145	-	+	2	2	3	2	5	6	2	2	3	3	3	2	2	3	2	3	2	2	3	2	3	3	2	4	3	2	3	3	1	2	2	2	2	2	2	4	2	3	-	-	-	-	-	-	-
A9619C2Can_O145H2	A9619.C2 (Can)	O145	+	-	-	-	-	-	-	-	-	-	-	-	-	-	-	-	-	-	-	-	-	-	-	-	-	-	-	-	-	-	-	-	-	-	-	-	-	-	-	-	-	-	-	-	-	-	-
DG2_2_O145H-	DG2/2	O145	-	+	2	2	3	2	5	6	2	2	3	3	3	2	2	3	2	3	2	2	3	2	3	3	2	4	3	2	3	3	1	2	2	2	2	2	2	4	2	3	-	-	-	-	4	3	3
CB9603_O145H34	CB9603	O145	-	+	2	2	3	2	1	3	-	2	3	2	2	-	-	2	2	3	3	2	2	-	-	4	2	4	3	2	3	3	2	2	2	3	2	2	2	4	2	3	-	-	-	-	-	-	-
CB9604_O145H34	CB9604	O145	-	+	2	2	3	2	2	3	-	2	3	2	2	-	-	2	2	3	3	2	3	-	-	4	2	4	3	2	3	3	2	2	2	3	2	2	2	4	2	4	-	-	-	-	-	-	-
CB9756_O145nt_H34	CB9756	O145	-	+	2	2	3	2	2	3	-	2	3	2	2	-	-	2	2	3	3	2	3	-	-	3	2	4	3	2	3	3	2	2	2	3	2	2	2	4	2	3	-	-	-	-	-	-	-
02-1628_O146H21	02-1628	O146	+	-	-	-	-	-	-	-	-	-	-	-	-	-	-	-	-	-	-	-	-	-	-	-	-	-	-	-	-	-	-	-	-	-	-	-	2	-	-	-	-	3	-	-	-	-	-
CB11944_O146H28	CB11944	O146	+	-	-	-	-	-	-	-	-	-	-	-	-	-	-	-	-	-	-	-	-	-	-	-	-	-	-	-	-	-	-	-	-	-	-	-	-	-	-	-	-	-	-	-	-	-	-
CB11857_O146H8	CB11857	O146	+	-	-	-	-	-	-	-	-	-	-	-	-	-	-	-	-	-	-	-	-	-	-	-	-	-	-	-	-	-	-	-	-	-	-	-	-	-	-	-	-	-	-	-	-	-	-
ECA193_O147	ECA193	O147	+	-	-	-	-	-	-	-	-	-	-	-	-	-	-	-	-	-	-	-	-	-	-	-	-	-	-	-	-	-	-	-	-	-	-	-	-	-	-	-	-	4	3	-	-	-	-
06QMA1402_O149H19	06QMA140.2	O149	+	-	-	-	-	2	-	-	-	-	-	-	-	-	-	-	-	-	-	-	-	-	-	-	-	-	-	-	-	-	-	-	-	-	-	-	-	-	-	-	-	-	-	-	-	-	-
DG5_4_O15H11	DG5/4	O15	-	+	-	3	3	3	4	7	-	3	3	4	-	-	-	4	-	99	5	3	-	-	2	3	99	3	-	4	99	7	-	4	5	4	4	3	3	-	4	7	99	4	99	-	6	4	4
NV284_O15H16	NV284	O15	+	-	-	-	-	-	-	-	-	-	-	-	-	-	-	-	-	-	-	-	-	-	-	-	-	-	-	-	-	-	-	-	-	-	-	-	-	-	-	-	-	4	-	-	-	-	-
CB9796_O15H2	CB9796	O15	-	+	-	2	2	2	3	6	-	2	2	3	-	-	-	3	-	5	-	2	-	-	2	2	5	3	-	3	4	6	-	3	4	3	3	3	3	-	4	6	2	2	2	3	5	2	3
CB9798_O15H2	CB9798	O15	-	+	-	2	2	2	3	6	-	2	2	3	-	-	-	3	-	5	5	2	-	-	2	2	5	3	-	3	4	6	-	3	4	3	3	3	3	-	4	6	2	2	2	3	5	2	3
CB10493_O150H8	CB10493	O150	-	-	-	-	-	-	-	-	-	-	-	-	-	-	-	-	-	-	-	-	-	-	-	-	-	-	-	-	-	-	-	-	-	-	-	-	-	-	4	-	-	-	-	-	-	-	3
07QMA1851_O153H12	07QMA185.1	O153	-	-	-	-	-	-	-	-	-	-	-	-	-	-	-	-	-	-	-	-	-	-	-	-	-	-	-	-	-	-	-	-	-	-	-	-	-	-	-	-	-	-	-	-	-	-	-
DG647_2_O153H14	DG647/2	O153	-	+	-	2	3	3	3	6	-	3	3	3	-	-	-	3	-	5	5	2	-	-	2	2	5	3	-	3	4	6	-	3	-	3	3	3	3	-	4	6	-	-	-	-	5	4	3
CB10142_O153H25	CB10142	O153	+	-	-	-	-	-	-	-	-	-	-	-	-	-	-	-	-	-	-	-	-	-	-	-	-	-	-	-	-	-	-	-	-	-	-	-	-	-	-	-	-	-	-	3	-	-	-
CB10143_O153H25	CB10143	O153	+	-	-	-	-	-	-	-	-	-	-	-	-	-	-	-	-	-	-	-	-	-	-	-	-	-	-	-	-	-	-	-	-	-	-	-	-	-	-	-	-	-	-	-	-	-	-
09-1775Can_O153H25	09-1775 (Can)	O153	+	-	-	-	-	-	-	-	-	-	-	-	-	-	-	-	-	-	-	-	-	-	-	-	-	-	-	-	-	-	-	-	-	-	-	-	-	-	-	-	-	3	2	-	-	-	-
CB9017_O156	CB9017	O156	-	+	-	2	2	2	3	6	-	2	2	3	-	-	-	3	-	5	-	2	-	-	2	2	4	2	-	3	3	6	-	3	-	3	3	2	2	-	3	6	-	-	-	-	4	3	3
DG264_1_O156H8	DG264/1	O156	+	+	-	3	2	3	2	4	-	4	3	3	2	-	-	4	2	4	3	2	3	-	4	4	3	4	3	2	3	3	-	2	2	3	2	2	2	-	2	3	-	-	-	-	4	2	3
LTEC94460_O156H1	LTEC94460	O156	-	+	2	2	3	2	1	3	-	4	4	2	2	-	-	2	2	3	2	2	3	-	4	4	3	4	3	2	3	3	-	2	2	3	3	2	2	-	2	3	-	-	1	-	-	-	-
F91_0799-1_O156H1	F91/0799-1	O156	-	+	2	2	3	2	1	3	-	4	4	2	2	-	-	2	2	3	2	2	3	-	-	4	3	4	3	2	3	3	-	2	2	3	3	2	2	-	2	3	-	-	-	-	-	-	-
CB08000_O156H25	CB08000	O156	+	+	-	3	2	3	2	3	-	4	3	3	2	-	-	2	2	3	2	2	3	-	-	3	3	4	3	2	3	3	-	2	2	3	2	2	2	-	2	3	2	2	2	3	4	-	3
Sal54_1_1_O156H25	Sal 54/1/1	O156	+	+	-	3	2	3	2	3	-	4	3	3	2	-	-	2	2	3	2	2	3	-	-	4	3	4	3	2	3	3	-	2	2	3	2	2	2	-	2	3	2	2	2	3	4	-	3
CB00647_O156H25	CB00647	O156	+	+	-	3	2	3	2	3	-	4	3	3	2	-	-	2	2	3	2	2	3	-	-	4	3	4	3	2	3	3	-	2	2	3	2	2	1	-	2	3	2	2	2	3	4	-	3
PT199_O156H25	PT199	O156	+	+	-	3	2	3	2	3	-	4	3	3	2	-	-	2	2	3	2	2	3	-	-	4	3	4	3	2	3	3	-	2	2	3	2	2	2	-	2	3	2	2	2	3	4	-	3
PT207_O156H25	PT207	O156	+	+	-	3	2	3	2	3	-	4	3	3	2	-	-	2	2	3	2	2	3	-	-	4	3	4	3	2	3	3	-	2	2	3	2	2	2	-	2	3	2	2	2	3	4	-	3
PT252_O156H25	PT252	O156	+	+	-	3	2	3	2	3	-	4	3	3	2	-	-	2	2	3	2	2	3	-	-	4	3	4	3	2	3	3	-	2	2	3	2	2	2	-	2	3	2	2	2	3	4	-	3
PT256_O156H25	PT256	O156	+	+	-	3	2	3	2	3	-	4	3	3	2	-	-	2	2	3	2	2	3	-	-	4	3	4	3	2	3	3	-	2	2	3	2	2	2	-	2	3	2	2	2	3	4	-	3
PT272_O156H25	PT272	O156	+	+	-	3	2	3	2	3	-	4	3	3	2	-	-	2	2	3	2	2	3	-	-	4	3	4	3	2	3	3	-	2	2	3	2	2	2	-	2	3	2	2	2	3	4	-	3
CB8745_O156H25	CB8745	O156	-	+	-	3	2	3	2	4	-	4	3	3	2	-	-	4	2	4	3	2	3	-	-	4	3	4	3	2	3	3	-	2	2	3	2	2	2	-	2	3	2	2	2	3	-	-	-
CB8746_O156H25	CB8746	O156	-	+	-	3	2	3	2	3	-	4	3	3	2	-	-	2	2	3	2	2	3	-	-	4	3	4	3	2	3	3	-	2	2	3	2	2	2	-	2	3	2	2	2	3	4	-	3
CB08494_O156H33	CB08494	O156	-	-	-	-	-	-	-	-	-	-	-	-	-	-	-	-	-	-	-	-	-	-	-	-	-	-	-	-	-	-	-	-	-	-	-	-	-	-	-	-	-	-	-	-	-	-	-
E1585-68_O156H47	E1585-68	O156	-	-	-	-	-	-	-	-	-	-	-	-	-	-	-	-	-	-	-	-	-	-	-	-	-	-	-	-	-	-	-	-	-	-	-	-	-	-	-	-	-	-	-	-	-	-	-
F89_8952-2_O156H56	F89/8952-2	O156	-	-	-	-	-	-	-	-	-	-	-	-	-	-	-	-	-	-	-	-	-	-	-	-	-	-	-	-	-	-	-	-	-	-	-	-	-	-	-	-	-	-	-	-	-	-	-
KK72_05_O156H8	KK72/05	O156	-	+	-	3	2	3	2	4	-	4	3	3	2	-	-	4	2	4	3	2	2	-	-	4	3	4	3	2	3	3	-	2	2	3	2	2	2	-	2	3	-	-	-	-	4	2	2
CB00737_O156H8	CB00737	O156	-	+	-	3	2	3	2	4	-	4	3	3	2	-	-	4	2	4	3	2	3	-	-	4	3	4	3	2	3	3	-	2	2	3	2	2	2	-	2	3	-	-	-	-	4	2	3
CB8140_O156H8	CB8140	O156	-	+	-	3	2	3	2	4	-	4	3	3	2	-	-	4	2	4	3	2	3	-	-	4	3	4	3	2	3	3	-	2	2	3	2	2	2	-	2	3	-	-	-	-	4	2	3
KK94_7_O156H8	KK94/7	O156	-	+	-	3	2	3	2	4	-	4	3	3	2	-	-	4	2	4	3	2	3	-	-	4	3	4	3	2	3	3	-	2	2	3	2	2	2	-	2	3	-	-	-	-	4	2	3
CB08747_O156H8	CB08747	O156	-	+	-	3	2	3	2	4	-	4	3	3	2	-	-	4	2	4	3	2	3	-	-	4	3	4	3	2	3	3	-	2	2	3	2	2	2	-	2	3	-	1	-	-	-	-	-
CB06951_O156H8	CB06951	O156	-	+	-	3	2	3	2	4	-	4	3	3	2	-	-	4	2	4	3	2	3	-	-	4	3	4	3	2	3	3	-	2	2	3	2	2	2	-	2	3	-	-	-	-	-	-	-
173a_O156?H25	173a	O156	-	+	-	3	2	3	2	3	-	4	3	3	2	-	-	2	2	3	2	2	3	-	-	4	3	4	3	2	3	3	-	2	2	3	2	2	2	-	2	3	2	2	2	3	4	-	3
CH-071_O157	CH-071	O157	-	+	-	2	2	2	3	6	-	2	2	3	-	-	-	3	-	5	-	2	-	-	2	2	-	2	-	3	3	6	-	3	4	3	3	2	2	-	3	6	-	-	-	-	-	-	-
248886_O157	248886	O157	-	-	-	-	-	-	-	-	-	-	-	-	-	-	-	-	-	-	-	-	-	-	-	-	-	-	-	-	-	-	-	-	-	-	-	-	-	-	-	-	-	-	-	-	-	-	-
9610230_O157	9610230	O157	-	-	-	-	-	-	-	-	-	-	-	-	-	-	-	-	-	-	-	-	-	-	-	-	-	-	-	-	-	-	-	-	-	-	-	-	-	-	-	-	-	-	-	-	-	-	-
9610422_O157	9610422	O157	-	-	-	-	-	-	-	-	-	-	-	-	-	-	-	-	-	-	-	-	-	-	-	-	-	-	-	-	-	-	-	-	-	-	-	-	-	-	-	-	-	-	-	-	-	-	-
9812183463_O157	9812183463	O157	-	-	-	-	-	-	-	-	-	-	-	-	-	-	-	-	-	-	-	-	-	-	-	-	-	-	-	-	-	-	-	-	-	-	-	-	-	-	-	-	-	-	-	-	-	-	3
18S+_O157	18S+	O157	-	-	-	-	-	-	-	-	-	-	-	-	-	-	-	-	-	-	-	-	-	-	-	-	-	-	-	-	-	-	-	-	-	-	-	-	-	-	-	3	-	-	-	-	-	-	-
HSVR88S-_O157	HSVR88S-	O157	-	-	-	-	-	-	-	-	-	-	-	-	-	-	-	-	-	-	-	-	-	-	-	-	-	-	-	-	-	-	-	-	-	-	-	-	-	-	-	-	-	-	-	-	-	-	-
CB6680_O157H45	CB6680	O157	-	+	2	2	3	2	2	3	-	4	3	3	2	-	-	3	2	4	3	2	3	-	4	3	3	4	3	2	3	3	-	2	2	3	2	2	3	-	2	4	-	-	-	-	-	-	-
CB4396_O157H45	CB4396	O157	-	+	2	2	3	2	1	3	-	4	3	2	2	-	-	3	2	4	3	2	3	-	-	3	3	3	3	2	3	3	-	2	2	3	2	2	2	-	2	3	-	-	-	-	-	-	-
HSVR18_O157H?	HSVR18	O157	-	-	-	-	-	-	-	-	-	-	-	-	-	-	-	-	-	-	-	-	-	-	-	-	-	-	-	-	-	-	-	-	-	-	-	-	-	-	-	-	-	-	-	-	-	-	-
HSVR20_O157H?	HSVR20	O157	-	-	-	-	-	-	-	-	-	-	-	-	-	-	-	-	-	-	-	-	-	-	-	-	-	-	-	-	-	-	-	-	-	-	-	-	-	-	-	-	-	-	-	-	-	-	-
CB8641pl8_O157H10	CB8641 (pl.8)	O157	-	-	-	-	-	-	-	-	-	-	-	-	-	-	-	-	-	-	-	-	-	-	-	-	-	-	-	-	-	-	-	-	-	-	-	-	-	-	-	-	-	-	-	-	-	-	-
CB8638_O157H12	CB8638	O157	-	-	-	-	-	-	-	-	-	-	-	-	-	-	-	-	-	-	-	-	-	-	-	-	-	-	-	-	-	-	-	-	-	-	-	-	-	-	-	-	-	-	-	-	-	-	-
CB8647_O157H15	CB8647	O157	-	-	-	-	-	-	-	-	-	-	-	-	-	-	-	-	-	-	-	-	-	-	-	-	-	-	-	-	-	-	-	-	-	-	-	-	-	-	-	-	-	-	-	-	-	-	-
CB7676_O157H16	CB7676	O157	-	+	-	2	2	2	3	6	-	2	2	3	-	-	-	3	-	5	-	2	-	-	2	2	5	3	-	3	4	6	-	3	4	3	3	3	2	-	4	6	-	3	-	-	-	-	-
CB9762_O157H16	CB9762	O157	-	+	-	2	2	2	3	6	-	2	2	3	-	-	-	3	-	5	5	2	-	-	2	2	5	3	-	3	4	6	-	3	4	3	3	3	3	-	4	6	-	-	-	-	-	-	-
CB9778_O157H16	CB9778	O157	-	+	-	2	2	2	3	6	-	2	2	3	-	-	-	3	-	5	-	2	-	-	2	2	5	3	-	3	4	6	-	3	4	3	3	3	2	-	3	6	-	3	-	-	-	-	-
D3189_O157H16	D3189	O157	-	+	-	2	2	2	3	6	-	2	2	3	-	-	-	3	-	5	-	2	-	-	2	2	-	2	-	3	3	6	-	3	4	3	-	2	2	-	3	6	-	3	-	-	-	-	-
CB10638_O157H16	CB10638	O157	-	+	-	2	2	2	3	6	-	2	2	3	-	-	-	3	-	5	-	2	-	-	2	2	5	3	-	3	4	6	-	3	4	3	3	3	3	-	4	6	-	3	-	-	-	-	-
Ec560_O157H19	Ec560	O157	-	-	-	-	-	-	-	-	-	-	-	-	-	-	-	-	-	-	-	-	-	-	-	-	-	-	-	-	-	-	-	-	-	-	-	-	-	-	-	-	-	-	-	-	-	-	-
CB8637pl8_O157H25	CB8637 (pl.8)	O157	-	-	-	-	-	-	-	-	-	-	-	-	-	-	-	-	-	-	-	-	-	-	-	-	-	-	-	-	-	-	-	-	-	-	-	-	-	-	-	-	-	-	-	-	-	-	-
CB5439pl8_O157H26	CB5439 (pl.8)	O157	-	+	-	2	3	3	3	7	-	3	3	3	-	-	-	3	-	5	-	3	-	-	-	2	-	3	-	3	4	-	4	3	-	-	-	3	2	3	5	99	-	-	-	-	-	-	-
CB9670_O157H26	CB9670	O157	-	+	-	2	2	2	3	6	-	2	2	3	-	-	-	3	-	5	-	2	-	-	2	2	5	2	-	3	4	6	-	3	4	3	3	2	2	-	3	6	-	-	-	-	-	-	-
CB7837_O157H39	CB7837	O157	-	+	2	2	3	2	1	3	-	4	3	2	2	-	-	2	2	4	3	2	3	-	-	4	2	4	3	2	3	3	-	2	2	3	2	2	1	-	2	3	-	-	-	-	99	-	-
CB8634_O157H42	CB8634	O157	-	-	-	-	-	-	-	-	-	-	-	-	-	-	-	-	-	-	-	-	-	-	-	-	-	-	-	-	-	-	-	-	-	-	-	-	-	-	-	-	-	-	-	-	-	-	-
CB8636_O157H43	CB8636	O157	-	-	-	-	-	-	-	-	-	-	-	-	-	-	-	-	-	-	-	-	-	-	-	-	-	-	-	-	-	-	-	-	-	-	-	-	-	-	-	-	-	-	-	-	-	-	-
1083-36_91_O157H45	1083-36/91	O157	-	+	2	2	3	2	1	3	-	4	3	2	2	-	-	3	2	4	3	2	3	-	4	3	3	3	3	2	3	3	-	2	2	3	2	2	2	-	2	3	-	-	-	-	-	-	-
CB5434_O157H45	CB5434	O157	-	+	2	2	3	2	1	3	-	4	3	2	2	-	-	3	2	4	3	2	3	-	5	3	3	3	3	2	3	3	-	2	2	3	2	2	2	-	2	3	-	-	-	-	-	-	-
CB7479_O157H45	CB7479	O157	-	+	2	2	3	2	1	3	-	4	3	2	2	-	-	3	2	4	3	2	3	-	3	3	3	3	3	2	3	3	-	2	2	3	2	2	2	-	2	3	-	-	-	-	-	-	-
C405-09_O165H11	C405-09	O165	+	-	-	-	-	-	-	-	-	-	-	-	-	-	-	-	-	-	-	-	-	-	-	-	-	-	-	-	-	-	-	-	-	-	-	-	-	-	-	-	2	2	2	-	-	-	-
00-4540Can_O165H25	00-4540 (Can)	O165	+	+	-	2	2	2	3	6	-	2	2	3	-	-	-	3	-	5	-	2	3	-	2	2	5	3	-	3	4	6	-	3	4	3	2	3	2	-	4	6	-	-	-	-	5	3	3
C186-09_O165H25	C186-09	O165	+	+	-	2	1	1	3	5	-	1	2	3	-	-	-	2	-	4	-	1	-	-	-	2	-	1	-	2	3	5	-	2	-	3	-	2	1	-	3	5	-	-	-	-	-	-	-
CB9791_O168H33	CB9791	O168	-	+	-	2	2	2	3	6	-	2	2	3	-	-	-	3	-	99	-	2	-	-	2	2	4	2	-	3	3	6	-	2	3	3	2	2	1	-	3	6	-	-	-	-	-	-	-
NV34_O168H8	NV34	O168	+	-	-	-	-	-	-	-	-	-	-	-	-	-	-	-	-	-	-	-	-	-	-	-	-	-	-	-	-	-	-	-	-	-	-	-	-	-	-	-	-	3	2	-	-	-	-
VTH67_O17_77H41	VTH67	O17/77	+	-	-	-	-	-	-	-	-	-	-	-	-	-	-	-	-	-	-	-	-	-	-	-	-	-	-	-	-	-	-	-	-	-	-	-	-	-	-	-	-	-	-	-	-	-	-
NV227_O171H2	NV227	O171	+	-	-	-	-	-	-	-	-	-	-	-	-	-	-	-	-	-	-	-	-	-	-	-	-	-	-	-	-	-	-	-	-	-	-	-	-	-	-	-	-	3	2	-	-	-	-
C359-09_O171K43H-	C359-09	O171	+	-	-	-	-	-	-	-	-	-	-	-	-	-	-	-	-	-	-	-	-	-	-	-	-	-	-	-	-	-	-	-	-	-	-	-	-	-	-	-	-	3	2	-	-	-	-
NV192_O172H21	NV192	O172	+	-	-	-	-	-	-	-	-	-	-	-	-	-	-	-	-	-	-	-	-	-	-	-	-	-	-	-	-	-	-	-	-	-	-	-	-	-	-	-	-	-	-	-	-	-	-
CB10528_O172H25	CB10528	O172	+	+	-	2	2	2	3	6	-	2	2	3	-	-	-	3	-	5	-	2	-	-	-	2	4	2	-	3	3	6	-	3	3	3	2	2	2	-	3	6	-	-	-	-	4	3	1
CB10529_O172NM	CB10529	O172	+	+	-	2	2	2	3	6	-	2	2	3	-	-	-	3	-	5	-	2	-	-	2	2	4	2	-	3	3	6	-	3	3	3	2	2	2	-	3	6	-	-	-	-	4	3	3
26163_O174H21	26163	O174	+	-	-	-	-	-	-	-	-	-	-	-	-	-	-	-	-	-	-	-	-	-	-	-	-	-	-	-	-	-	-	-	-	-	-	-	-	-	-	-	-	3	2	-	-	-	-
ECA279_O174H2	ECA279	O174	+	-	-	-	-	-	-	-	-	-	-	-	-	-	-	-	-	-	-	-	-	-	-	-	-	-	-	-	-	-	-	-	-	-	-	-	-	-	-	-	-	3	2	-	-	-	-
02-6359_O174H21	02-6359_	O174	+	-	-	-	-	-	-	-	-	-	-	-	-	-	-	-	-	-	-	-	-	-	-	-	-	-	-	-	-	-	-	-	-	-	-	-	-	-	-	-	-	3	2	-	-	-	-
EC14_O174H21	EC14	O174	+	-	-	-	-	-	-	-	-	-	-	-	-	-	-	-	-	-	-	-	-	-	-	-	-	-	-	-	-	-	-	-	-	-	-	-	-	-	-	-	-	3	2	-	-	-	-
CB10386_O174H8	CB10386	O174	+	-	-	-	-	-	-	-	-	-	-	-	-	-	-	-	-	-	-	-	-	-	-	-	-	-	-	-	-	-	-	-	-	-	-	-	-	-	-	-	-	3	-	-	-	-	-
CB9042_O174H8	CB9042	O174	+	-	-	-	-	-	-	-	-	-	-	-	-	-	-	-	-	-	-	-	-	-	-	-	-	-	-	-	-	-	-	-	-	-	-	-	-	-	-	-	-	3	-	-	-	-	-
C403-09_O174K101H21	C403-09	O174	+	-	-	-	-	-	-	-	-	-	-	-	-	-	-	-	-	-	-	-	-	-	-	-	-	-	-	-	-	-	-	-	-	-	-	-	-	-	-	-	-	3	1	-	-	-	-
C404-09_O174K101H21	C404-09	O174	+	-	-	-	-	-	-	-	-	-	-	-	-	-	-	-	-	-	-	-	-	-	-	-	-	-	-	-	-	-	-	-	-	-	-	-	-	-	-	-	-	3	2	-	-	-	-
C921-91_O174K101H21	C921-91	O174	+	-	-	-	-	-	-	-	-	-	-	-	-	-	-	-	-	-	-	-	-	-	-	-	-	-	-	-	-	-	-	-	-	-	-	-	-	-	-	-	-	3	-	-	-	-	-
C837-09_O174K101H8	C837-09	O174	+	-	-	-	-	-	-	-	-	-	-	-	-	-	-	-	-	-	-	-	-	-	-	-	-	-	-	-	-	-	-	-	-	-	-	-	-	-	-	-	-	3	-	-	-	-	-
C494-09_O176H-	C494-09	O176	+	-	-	-	-	-	-	-	-	-	-	-	-	-	-	-	-	-	-	-	-	-	-	-	-	-	-	-	-	-	-	-	-	-	-	-	-	-	-	-	-	3	2	-	-	-	-
CB10130_O177H25	CB10130	O177	+	+	-	3	2	3	4	6	-	3	3	4	-	-	-	3	-	5	-	3	-	-	2	2	5	3	-	3	4	6	-	3	4	3	4	3	3	-	4	6	-	-	-	-	6	4	3
CB9657_O177H26	CB9657	O177	-	+	-	2	2	2	3	6	-	2	2	3	-	-	-	3	-	5	-	2	-	-	-	2	-	2	-	3	3	6	3	3	4	3	3	2	2	3	4	6	-	-	-	-	-	-	-
C340-09_O177K-H-	C340-09	O177	+	+	-	2	1	2	3	6	-	2	2	3	-	-	-	3	-	5	-	2	-	-	-	2	-	2	-	3	3	6	3	3	-	3	-	2	2	3	3	6	-	-	-	-	5	3	3
03-3974_O177NM	03-3974_	O177	+	+	-	2	2	2	3	6	-	2	2	3	-	-	-	3	-	5	-	3	-	-	2	2	-	3	-	3	3	6	3	3	4	3	3	3	3	3	4	6	-	-	-	-	5	3	3
06QMA1261_O178H19	06QMA126.1	O178	+	-	-	-	-	-	-	-	-	-	-	-	-	-	-	-	-	-	-	-	-	-	-	-	-	-	-	-	-	-	-	-	-	-	-	-	-	-	-	-	-	-	-	-	-	-	-
09-415Can_O179H8	09-415 (Can)	O179	+	-	-	-	-	-	-	-	-	-	-	-	-	-	-	-	-	-	-	-	-	-	-	-	-	-	-	-	-	-	-	-	-	-	-	-	-	-	-	-	-	4	3	-	-	-	-
C542-05_O180K?H-	C542-05	O180	-	-	-	-	-	-	-	-	-	-	-	-	-	-	-	-	-	-	-	-	-	-	-	-	-	-	-	-	-	-	-	-	-	-	-	-	-	-	-	-	3	4	2	-	-	-	-
09-412Can_O181H49	09-412 (Can)	O181	+	-	-	-	-	-	-	-	-	-	-	-	-	-	-	-	-	-	-	-	-	-	-	-	-	-	-	-	-	-	-	-	-	-	-	-	-	-	-	-	-	3	2	-	-	-	-
CB11721_O182H25	CB11721	O182	+	+	-	3	2	3	2	3	-	4	3	3	2	-	-	2	2	3	2	2	3	-	-	4	3	4	3	2	3	3	2	2	2	3	2	2	3	4	2	3	2	2	2	3	4	-	3
DG594_2_O186H45	DG594/2	O186	-	+	2	2	3	2	2	3	-	2	3	2	2	-	-	2	2	4	3	2	3	-	5	4	2	4	3	2	3	3	2	2	2	3	2	2	3	4	2	4	-	-	-	-	-	-	-
DG251_4_O2H40	DG251/4	O2	-	+	-	3	2	3	3	4	-	4	3	3	2	-	-	4	2	4	3	2	3	-	-	4	3	4	3	2	3	3	2	2	2	3	2	2	2	4	2	2	-	-	-	-	4	2	3
DG260_1_O2H40	DG260/1	O2	-	+	-	3	2	4	3	4	-	4	3	3	2	-	-	4	2	4	3	2	3	-	5	4	3	4	3	2	3	3	2	2	2	3	2	2	3	4	2	2	-	-	-	-	4	2	3
86B19_O2H27	86B19	O2	+	-	-	-	-	-	-	-	-	-	-	-	-	-	-	-	-	-	-	-	-	-	-	-	-	-	-	-	-	-	-	-	-	-	-	-	-	-	-	-	2	2	-	-	-	-	-
CB9715_O2H40b	CB9715	O2	-	+	-	3	2	3	2	4	-	4	3	3	2	-	-	4	2	4	3	2	2	-	-	4	3	4	3	2	3	3	2	2	2	3	2	2	2	4	2	2	-	-	-	-	4	-	2
DG171_1_O2H8	DG171/1	O2	-	+	-	3	2	3	2	4	-	4	3	3	2	-	-	4	2	4	3	2	3	-	-	4	3	4	3	2	3	3	2	2	2	3	2	2	2	4	2	2	-	-	-	-	4	2	2
C351-09_O2K-H25	C351-09	O2	+	-	-	-	-	-	-	-	-	-	-	-	-	-	-	-	-	-	-	-	-	-	-	-	-	-	-	-	-	-	-	-	-	-	-	-	-	-	-	-	-	-	-	-	-	-	-
CB11867_O21H21	CB11867	O21	+	-	-	-	-	-	-	-	-	-	-	-	-	-	-	-	-	-	-	-	-	-	-	-	-	-	-	-	-	-	-	-	-	-	-	-	-	-	-	-	-	-	-	-	-	-	-
CB11891_O21H21	CB11891	O21	+	-	-	-	-	-	-	-	-	-	-	-	-	-	-	-	-	-	-	-	-	-	-	-	-	-	-	-	-	-	-	-	-	-	-	-	-	-	-	-	-	-	-	-	-	-	-
CB11896_O21H21	CB11896	O21	+	-	-	-	-	-	-	-	-	-	-	-	-	-	-	-	-	-	-	-	-	-	-	-	-	-	-	-	-	-	-	-	-	-	-	-	-	-	-	-	-	-	-	-	-	-	-
CB9775_O21H25	CB9775	O21	-	+	-	3	2	3	2	4	-	4	3	3	2	-	-	4	2	4	3	2	3	-	-	4	3	4	3	2	3	3	2	2	2	3	2	2	2	4	2	3	-	-	-	-	4	2	3
SA6_O22_O83	SA6	O22/O83	+	-	-	-	-	-	-	-	-	-	-	-	-	-	-	-	-	-	-	-	-	-	-	-	-	-	-	-	-	-	-	-	-	-	-	-	-	-	-	-	2	2	2	-	-	-	-
ECA135_O22H16	ECA135	O22	+	-	-	-	-	-	-	-	-	-	-	-	-	-	-	-	-	-	-	-	-	-	-	-	-	-	-	-	-	-	-	-	-	-	-	-	-	-	-	-	-	-	-	-	-	-	-
NV209_O22H16	NV209	O22	+	-	-	-	-	-	-	-	-	-	-	-	-	-	-	-	-	-	-	-	-	-	-	-	-	-	-	-	-	-	-	-	-	-	-	-	-	-	-	-	-	-	-	-	-	-	-
90_0327_O22H8	90_0327_	O22	+	-	-	-	-	-	-	-	-	-	-	-	-	-	-	-	-	-	-	-	-	-	-	-	-	-	-	-	-	-	-	-	-	-	-	-	-	-	-	-	-	3	2	-	-	-	-
C296-09_O22K-H8	C296-09	O22	+	-	-	-	-	-	-	-	-	-	-	-	-	-	-	-	-	-	-	-	-	-	-	-	-	-	-	-	-	-	-	-	-	-	-	-	-	-	-	-	-	3	-	-	-	-	-
C498-09A_O22K-H8	C498-09A	O22	+	-	-	-	-	-	-	-	-	-	-	-	-	-	-	-	-	-	-	-	-	-	-	-	-	-	-	-	-	-	-	-	-	-	-	-	-	-	-	-	-	3	2	-	-	-	-
CB9643_O22?H7	CB9643	O22?	-	+	-	3	2	3	2	4	-	4	3	3	2	-	-	4	2	4	3	2	2	-	4	4	3	4	3	2	3	3	2	2	2	3	2	2	2	4	2	3	-	-	-	-	4	-	2
NV98_O23H15	NV98	O23	+	-	-	-	-	-	-	-	-	-	-	-	-	-	-	-	-	-	-	-	-	-	-	-	-	-	-	-	-	-	-	-	-	-	-	-	-	-	-	-	-	-	-	-	-	-	-
DG23_2_O26H11	DG23/2	O26	-	+	-	2	2	2	3	6	-	2	2	3	-	-	-	3	-	5	-	2	-	-	2	2	-	2	-	3	3	6	3	3	4	3	3	2	2	3	4	6	-	-	-	-	4	3	3
C455-09_O26H11	C455-09	O26	-	+	-	2	1	2	3	6	-	1	2	3	-	-	-	3	-	5	-	2	-	-	2	2	-	2	-	2	3	6	3	2	4	3	2	2	2	3	3	6	-	-	-	-	4	3	3
C483-09_O26H11	C483-09	O26	-	+	-	2	2	2	3	6	-	2	2	3	-	-	-	3	-	5	-	2	-	-	2	2	-	2	-	3	3	6	3	3	4	3	3	2	2	3	3	6	-	-	-	-	4	3	3
C553-09_O26H11	C553-09	O26	-	+	-	2	1	2	3	6	-	1	2	3	-	-	-	3	-	5	-	2	-	-	-	2	-	2	-	3	3	6	3	3	-	3	-	2	2	3	3	6	-	-	-	-	4	3	3
C617-09_O26H11	C617-09	O26	-	+	-	2	2	2	3	6	-	2	2	3	-	-	-	3	-	5	-	2	-	-	2	2	-	2	-	3	3	6	3	3	4	3	-	2	2	3	3	6	-	-	-	-	4	3	3
C815-09_O26H11	C815-09	O26	-	+	-	2	2	2	3	6	-	2	2	3	-	-	-	3	-	5	-	2	-	-	2	2	-	2	-	3	3	6	3	3	4	3	-	2	2	3	3	6	-	-	-	-	4	3	3
C848-09_O26H11	C848-09	O26	-	+	-	2	1	2	3	6	-	1	2	3	-	-	-	3	-	5	-	2	-	-	2	2	-	2	-	2	3	6	3	2	4	3	2	2	2	3	3	6	-	-	-	-	4	3	3
138_2_O26H?	138.2	O26	-	-	-	-	-	-	-	-	-	-	-	-	-	-	-	-	-	-	-	-	-	-	-	-	-	-	-	-	-	-	-	-	-	-	-	-	-	-	-	-	-	-	-	-	-	-	-
07QMA1441_O26H?	07QMA144.1	O26	-	-	-	-	-	-	-	-	-	-	-	-	-	-	-	-	-	-	-	-	-	-	-	-	-	-	-	-	-	-	-	-	-	-	-	-	-	-	-	-	-	-	-	-	-	-	-
07QMA1671_O26H?	07QMA167.1	O26	-	-	-	-	-	-	-	-	-	-	-	-	-	-	-	-	-	-	-	-	-	-	-	-	-	-	-	-	-	-	-	-	-	-	-	-	-	-	-	-	-	-	-	-	-	-	-
07QMA1843_O26H?	07QMA184.3	O26	-	-	-	-	-	-	-	-	-	-	-	-	-	-	-	-	-	-	-	-	-	-	-	-	-	-	-	-	-	-	-	-	-	-	-	-	-	-	-	-	-	-	-	-	-	-	-
Ec471_O26H11	Ec471	O26	-	+	-	2	2	2	3	6	-	2	2	3	-	-	-	3	-	5	-	2	-	-	2	2	5	3	-	3	3	6	3	3	4	3	3	2	2	3	4	6	-	-	-	-	4	3	3
129_1_O26H11	129.1	O26	-	+	-	2	2	2	3	6	-	2	2	3	-	-	-	3	-	5	-	3	-	-	2	2	5	3	-	3	4	6	4	3	4	3	3	3	3	3	4	6	-	-	-	-	5	3	3
884_O26H11	884	O26	-	+	-	2	2	2	3	6	-	2	2	3	-	-	-	3	-	5	-	3	-	-	2	2	5	3	-	3	4	7	4	3	4	3	3	3	3	3	4	6	-	-	-	-	5	3	3
110_2_O26H11	110.2	O26	-	+	-	2	2	2	3	6	-	2	2	3	-	-	-	3	-	5	-	3	-	-	2	2	5	3	-	3	4	7	4	3	4	3	4	3	3	3	4	6	-	-	-	-	5	4	3
116_1_O26H11	116.1	O26	-	+	-	3	3	4	4	7	-	3	3	4	-	-	-	4	-	99	-	3	-	-	3	3	99	4	-	4	99	7	4	4	5	4	4	4	4	4	5	7	-	-	-	-	6	4	4
03-299M_O26H11	03-299M	O26	-	+	-	2	3	3	4	7	-	3	3	4	-	-	-	4	-	99	-	3	-	-	3	3	99	4	-	4	4	7	4	4	5	4	4	3	4	4	5	7	-	-	-	-	6	4	4
V76-1326_O26H11	V76-1326	O26	-	+	-	2	3	3	4	7	-	3	3	4	-	-	-	4	-	99	-	3	-	-	3	3	99	3	-	4	4	7	4	4	5	4	4	3	4	4	5	7	-	-	-	-	-	-	-
09276-1_O26H11	09276-1	O26	-	+	-	2	2	3	3	6	-	2	3	4	-	-	-	4	-	99	-	3	-	-	2	2	5	3	-	4	4	7	4	4	5	4	4	3	3	3	4	7	-	-	-	-	5	4	4
10811_O26H11	108.1.1	O26	-	+	-	2	2	3	3	6	-	2	3	4	-	-	-	4	-	5	-	3	-	-	2	2	5	3	-	4	4	7	4	4	5	4	4	3	3	4	4	7	-	-	-	-	5	4	4
114_2_O26H11	114.2	O26	-	+	-	2	2	2	3	6	-	2	2	4	-	-	-	3	-	5	-	3	-	-	2	2	5	3	-	4	4	7	4	4	4	3	4	3	3	3	4	7	-	-	-	-	5	4	4
C223-09_O26H11	C223-09	O26	-	+	-	2	2	2	3	6	-	2	2	3	-	-	-	3	-	5	-	2	-	-	2	2	-	2	-	3	3	6	3	3	4	3	-	2	2	3	4	6	-	-	-	-	4	3	3
Ec293_O26H21_32	Ec293	O26	-	-	-	-	-	-	-	-	-	-	-	-	-	-	-	-	-	-	-	-	-	-	-	-	-	-	-	-	-	-	-	-	-	-	-	-	-	-	-	-	-	-	-	-	-	-	-
C238-09_O26H31	C238-09	O26	-	+	-	2	2	2	3	6	-	2	2	3	-	-	-	3	-	5	-	2	-	-	-	2	-	3	-	3	3	6	3	3	4	3	3	2	2	3	4	6	-	-	-	-	-	-	-
C4050_O26H32	C4050	O26	-	-	-	-	-	-	-	-	-	-	-	-	-	-	-	-	-	-	-	-	-	-	-	-	-	-	-	-	-	-	-	-	-	-	-	-	-	-	-	-	2	4	-	-	-	-	-
C4071_O26H32	C4071	O26	-	-	-	-	-	-	-	-	-	-	-	-	-	-	-	-	-	-	-	-	-	-	-	-	-	-	-	-	-	-	-	-	-	-	-	-	-	-	-	-	-	-	-	-	-	-	-
IP5987_O26H32	IP 5987	O26	-	-	-	-	-	-	-	-	-	-	-	-	-	-	-	-	-	-	-	-	-	-	-	-	-	-	-	-	-	-	-	-	-	-	-	-	-	-	-	-	-	-	-	-	-	-	-
IP6593_O26H32	IP 6593	O26	-	-	-	-	-	-	-	-	-	-	-	-	-	-	-	-	-	-	-	-	-	-	-	-	-	-	-	-	-	-	-	-	-	-	-	-	-	-	-	-	-	-	-	-	-	-	-
C257-09_O26H34	C257-09	O26	-	+	-	2	2	2	3	6	-	2	2	3	-	-	-	3	-	5	-	2	-	-	-	2	-	2	-	3	3	6	3	3	4	3	3	2	2	3	4	6	-	-	-	-	-	-	-
CB7391_O26NM	CB7391	O26	-	-	-	-	-	-	-	-	-	-	-	-	-	-	-	-	-	-	-	-	-	-	-	-	-	-	-	-	-	-	-	-	-	-	-	-	-	-	-	-	-	-	-	3	-	-	-
CB7389_O26NM_H11	CB7389	O26	-	+	-	2	2	2	3	6	-	2	2	3	-	-	-	3	-	5	-	2	-	-	2	2	-	3	-	3	3	6	3	3	4	3	3	2	2	3	4	6	-	-	-	-	4	3	3
CB9651_O28H28	CB9651	O28	-	+	2	2	3	2	5	6	2	2	3	3	3	2	2	3	2	3	2	2	3	2	3	3	2	4	3	2	3	3	1	2	2	2	2	2	2	4	2	3	-	-	-	-	-	-	-
CB9721_O28H28	CB9721	O28	-	+	2	2	3	2	5	6	2	2	3	3	3	2	1	3	2	3	2	2	3	2	3	3	2	4	3	2	3	3	1	2	2	2	2	2	2	4	2	3	-	-	-	-	-	-	-
CB9772_O28H28	CB9772	O28	-	+	2	2	3	2	5	6	2	2	3	3	3	2	1	3	2	3	2	2	3	2	3	3	2	4	3	2	3	3	1	2	2	2	2	2	2	4	2	3	-	-	-	-	-	-	-
97HMPL473O3	97HMPL473	O3	+	-	-	-	-	-	-	-	-	-	-	-	-	-	-	-	-	-	-	-	-	-	-	-	-	-	-	-	-	-	-	-	-	-	-	-	-	-	-	-	2	2	-	-	-	-	-
97HMPL449O3	97HMPL449	O3	+	-	-	-	-	-	-	-	-	-	-	-	-	-	-	-	-	-	-	-	3	-	-	-	-	-	-	-	-	-	-	-	-	-	-	-	-	-	-	-	2	2	-	-	-	-	-
CB9754O3H40b	CB9754	O3	-	+	-	3	2	3	2	4	-	4	3	3	2	-	-	4	2	4	3	2	3	-	-	4	3	4	3	2	3	3	2	2	2	3	2	2	2	4	2	2	-	-	-	-	4	2	3
CB10148O3H5	CB10148	O3	-	+	-	3	2	3	2	4	-	4	3	3	2	-	-	4	2	4	3	2	3	-	-	4	3	4	3	2	3	3	2	2	2	3	2	2	2	4	2	3	2	2	2	3	4	2	2
CB9685O3H8a	CB9685	O3	-	+	-	3	2	3	2	4	-	4	3	3	2	-	-	4	2	4	3	2	3	-	-	4	3	4	3	2	3	3	2	2	2	3	2	2	2	4	2	3	2	2	2	3	4	2	2
CB9751O3H8a	CB9751	O3	-	+	-	3	2	3	2	4	-	4	3	3	2	-	-	4	2	4	3	2	3	-	-	4	3	4	3	2	3	3	2	2	2	3	2	2	2	4	2	3	2	2	2	3	4	2	2
CB9758O3H8a	CB9758	O3	-	+	-	3	2	3	2	4	-	4	3	3	2	-	-	4	2	4	3	2	3	-	-	4	3	4	3	2	3	3	2	2	2	3	2	2	2	4	2	3	2	2	2	3	4	2	2
DG205_3O37H10	DG205/3	O37	-	+	2	2	3	2	1	3	-	4	3	2	2	-	-	2	2	4	3	2	3	-	-	4	2	4	3	2	3	3	2	2	2	3	2	2	2	4	2	3	-	-	-	-	-	-	-
06QMA2273O39H48	06QMA227.3	O39	+	-	-	-	-	-	-	-	-	-	-	-	-	-	-	-	-	-	-	-	-	-	-	-	-	-	-	-	-	-	-	-	-	-	-	-	-	-	-	-	3	3	2	-	-	-	-
DG579_2O4H16	DG579/2	O4	-	+	-	2	2	2	3	6	-	2	2	3	-	-	-	3	-	5	-	2	-	-	2	2	-	2	-	3	3	6	3	3	4	3	3	2	2	2	4	6	-	-	-	-	-	-	-
MB05O4H5	MB05	O4	-	-	-	-	-	-	-	-	-	-	-	-	-	-	-	-	-	-	-	-	-	-	-	-	-	-	-	-	-	-	-	-	-	-	-	-	-	-	-	-	-	-	-	-	-	-	-
Fred6O4NM	Fred6	O4	+	+	-	2	2	2	3	6	-	2	2	3	-	-	-	3	-	5	-	2	-	-	-	2	4	2	-	3	3	6	3	3	4	3	2	2	2	3	4	6	-	-	-	-	4	3	3
NV179O4021	NV179	O40	+	-	-	-	-	-	-	-	-	-	-	-	-	-	-	-	-	-	-	-	-	-	-	-	-	-	-	-	-	-	-	-	-	-	-	-	-	-	-	-	-	3	2	-	-	-	-
C299-09O40K-H8	C299-09	O40	+	-	-	-	-	-	-	-	-	-	-	-	-	-	-	-	-	-	-	-	-	-	-	-	-	-	-	-	-	-	-	-	-	-	-	-	-	-	-	-	-	-	-	-	-	-	-
NC809O41H7	NC809	O41	-	-	-	-	-	-	-	-	-	-	-	-	-	-	-	-	-	-	-	-	-	-	-	-	-	-	-	-	-	-	-	-	-	-	-	-	-	-	-	-	-	-	-	-	-	-	-
05-6545O45H2	05-6545_	O45	+	+	-	2	2	2	3	6	-	2	2	3	-	-	-	3	-	5	-	2	-	-	-	2	-	2	-	3	3	6	3	3	4	3	3	2	2	3	4	6	2	2	2	3	4	-	3
Fred5O45H2	Fred5	O45	+	+	-	2	2	2	3	6	-	2	2	3	-	-	-	3	-	5	-	2	-	-	-	2	-	2	-	3	3	6	3	3	4	3	-	2	2	3	4	6	2	2	2	3	4	-	3
DG306_2O45H7	DG306/2	O45	-	+	-	2	2	2	3	6	-	2	2	3	-	-	-	3	-	5	-	2	-	-	2	2	5	2	-	3	3	6	3	3	4	3	3	2	2	3	4	6	-	-	-	-	4	3	3
CB9711O45H9	CB9711	O45	-	+	-	2	2	2	3	6	-	2	2	3	-	-	-	3	-	5	-	2	-	-	2	2	5	3	-	3	3	6	3	3	4	3	3	2	2	3	4	6	-	-	-	-	-	-	-
KK33_01O45K1H7	KK33/01	O45	-	-	-	-	-	-	-	-	-	-	-	-	-	-	-	-	-	-	-	-	-	-	-	-	-	-	-	-	-	-	-	-	-	-	-	-	-	-	-	-	-	-	-	-	-	-	-
07HMPA386O46H38	07HMPA386	O46	+	-	-	-	-	-	-	-	-	-	-	-	-	-	-	-	-	-	-	-	-	-	-	-	-	-	-	-	-	-	-	-	-	-	-	-	-	-	-	-	-	-	-	-	-	-	-
NV256O46H38	NV256	O46	+	-	-	-	-	-	-	-	-	-	-	-	-	-	-	-	-	-	-	-	-	-	-	-	-	-	-	-	-	-	-	-	-	-	-	-	-	-	-	-	-	-	-	-	-	-	-
C371-02O48H21	C371-02	O48	+	-	-	-	-	-	-	-	-	-	-	-	-	-	-	-	-	-	-	-	-	-	-	-	-	-	-	-	-	-	-	-	-	-	-	-	-	-	-	-	-	3	2	-	-	-	-
DG522_3O49H10	DG522/3	O49	-	+	2	2	3	2	1	3	-	4	3	2	2	-	-	2	2	4	3	2	3	-	-	4	2	4	3	2	3	3	2	2	2	3	2	2	2	4	2	3	-	-	-	-	-	-	-
DG104_2O49H-	DG104/2	O49	-	+	2	2	3	2	1	2	-	4	3	2	2	-	-	2	2	4	3	2	3	-	-	4	2	4	3	2	3	3	2	2	2	3	3	2	2	4	2	3	-	-	-	-	-	-	-
NV92O49H-H16	NV92	O49	+	+	2	2	3	2	2	4	-	4	3	3	2	-	-	2	2	3	2	2	3	-	-	4	3	4	3	2	3	3	2	2	2	3	2	2	2	3	2	3	-	-	-	-	4	2	4
CB9700O49H10	CB9700	O49	-	+	2	2	3	2	2	3	-	4	3	2	2	-	-	2	2	4	3	2	3	-	-	4	2	4	3	2	3	3	2	2	2	3	2	2	2	4	2	4	-	-	-	-	-	-	-
ECA43O5	ECA43	O5	+	+	-	2	2	2	3	5	-	2	2	3	-	-	-	3	-	5	-	2	-	-	2	2	5	3	-	3	3	6	3	3	4	3	3	3	3	3	4	6	-	2	2	3	5	2	4
CB6566O5H19	CB6566	O5	+	-	-	-	-	-	-	-	-	-	-	-	-	-	-	-	-	-	-	-	-	-	-	-	-	-	-	-	-	-	-	-	-	-	-	-	-	-	-	-	-	3	-	-	-	-	-
ECA34O5H-	ECA34	O5	+	+	-	2	2	2	3	5	-	2	2	3	-	-	-	3	-	5	-	2	-	-	2	2	-	3	-	3	3	6	3	3	4	3	3	3	2	3	4	6	-	2	2	3	4	2	4
330S89O5H-	330S89	O5	+	+	-	2	2	2	3	6	-	2	2	3	-	-	-	3	-	5	-	3	-	-	2	2	-	3	-	3	4	6	4	3	4	3	-	3	3	3	4	6	-	2	2	3	5	2	4
MB28O5H-	MB28	O5	+	+	-	2	2	3	3	6	-	3	3	4	-	-	-	3	-	5	-	3	-	-	2	2	-	3	-	3	4	7	4	3	4	3	4	3	3	3	4	7	-	2	2	3	5	2	4
DG674_1O5H-	DG674/1	O5	+	-	-	-	-	-	-	-	-	-	-	-	-	-	-	-	-	-	-	-	-	-	-	-	-	-	-	-	-	-	-	-	-	-	-	-	-	-	-	-	-	3	-	1	-	-	-
DG256_7O5H11	DG256/7	O5	-	+	-	2	2	2	3	6	-	2	2	3	-	-	-	3	-	5	5	3	-	-	2	2	5	3	-	3	4	6	3	3	4	3	3	3	2	3	4	6	-	-	-	-	-	-	-
03-2682O5NM	03-2682_	O5	+	+	-	2	2	2	3	6	-	2	2	3	-	-	-	3	-	5	-	3	-	-	2	2	5	3	-	3	4	6	3	3	4	3	3	3	2	3	4	6	2	2	2	3	5	2	4
CB9773O51H49	CB9773	O51	-	+	2	2	4	3	2	4	-	4	4	3	2	-	-	2	2	4	3	3	3	-	-	4	3	5	4	2	3	3	2	2	2	3	2	3	3	5	2	4	-	-	-	-	-	-	-
CB9784O51H49	CB9784	O51	-	+	3	2	4	3	3	4	-	4	4	3	2	-	-	2	3	4	3	3	3	-	-	4	3	5	4	2	4	4	2	2	3	3	2	3	3	5	2	4	-	-	-	-	-	-	-
ECA447O53	ECA447	O53	+	-	-	-	-	-	-	-	-	-	-	-	-	-	-	-	-	-	-	-	-	-	-	-	-	-	-	-	-	-	-	-	-	-	-	-	-	-	-	-	-	-	-	-	-	-	-
ECA446O53	ECA446	O53	+	-	-	-	-	-	-	-	-	-	-	-	-	-	-	-	-	-	-	-	-	-	-	-	-	-	-	-	-	-	-	-	-	-	-	-	-	-	-	-	-	-	-	-	-	-	-
7123AO55	7123A	O55	+	+	2	2	3	2	5	6	2	2	3	3	3	2	2	3	2	3	2	2	3	2	3	3	2	4	3	2	3	3	1	2	2	2	2	2	2	4	2	3	2	2	2	3	4	3	3
CB4887O55	CB4887	O55	-	-	-	-	-	-	-	-	-	-	-	-	-	-	-	-	-	-	-	-	-	-	-	-	-	-	-	-	-	-	-	-	-	-	-	-	-	-	-	-	-	-	-	-	-	-	-
CB4985O55	CB4985	O55	-	-	-	-	-	-	-	-	-	-	-	-	-	-	-	-	-	-	-	-	-	-	-	-	-	-	-	-	-	-	-	-	-	-	-	-	-	-	-	-	-	-	-	-	-	-	-
CB5539O55	CB5539	O55	-	-	-	-	-	-	-	-	-	-	-	-	-	-	-	-	-	-	-	-	-	-	-	-	-	-	-	-	-	-	-	-	-	-	-	-	-	-	-	-	-	-	-	-	-	-	-
CB6588O55	CB6588	O55	-	-	-	-	-	-	-	-	-	-	-	-	-	-	-	-	-	-	-	-	-	-	-	-	-	-	-	-	-	-	-	-	-	-	-	1	-	-	-	-	-	-	-	-	-	-	-
CB6810O55	CB6810	O55	-	-	-	-	-	-	-	-	-	-	-	-	-	-	-	-	-	-	-	-	-	-	-	-	-	-	-	-	-	-	-	-	-	-	-	-	-	-	-	-	-	3	-	-	7	-	-
CB8990O55H51	CB8990	O55	-	+	2	2	3	2	1	2	-	4	3	2	2	-	-	2	2	4	3	2	3	-	-	4	3	4	3	2	3	3	2	2	2	3	2	2	2	4	2	4	-	-	-	-	-	-	-
MB36O55H7	MB36	O55	-	+	2	2	3	2	5	6	2	2	3	3	3	2	2	3	2	3	2	2	3	2	3	3	2	4	3	2	3	3	1	2	2	2	2	2	2	4	2	4	2	2	2	3	4	3	3
CB5846O55H7	CB5846	O55	-	+	2	2	3	2	5	6	2	2	3	3	3	2	2	3	2	3	2	2	3	2	3	3	2	4	3	2	3	3	1	2	2	2	2	2	2	4	2	4	2	2	2	3	4	3	3
CB3581O55H19	CB3581	O55	-	-	-	-	-	-	-	-	-	-	-	-	-	-	-	-	-	-	-	-	-	-	-	-	-	-	-	-	-	3	-	-	-	-	-	-	-	-	-	-	-	3	-	-	-	-	-
CB9712O55H21	CB9712	O55	-	-	-	-	-	-	-	-	-	-	-	-	-	-	-	-	-	-	-	-	-	-	-	-	-	-	-	-	-	-	-	-	-	-	-	-	-	-	-	-	-	3	-	-	7	-	-
AberdeenO55H6	Aberdeen	O55	-	+	2	2	3	2	1	3	-	2	3	2	2	-	-	2	2	4	3	2	3	-	-	4	2	4	3	2	3	2	2	2	2	3	2	2	2	4	2	3	2	2	2	3	4	2	3
CB196O55H6	CB196	O55	-	+	2	2	3	2	1	3	-	2	3	2	2	-	-	2	2	4	3	2	3	-	-	4	2	4	3	2	3	2	2	2	2	3	2	2	2	4	2	3	2	2	2	3	4	2	3
5906O55H7	5906	O55	+	+	2	2	3	2	4	6	2	2	3	3	3	2	2	3	2	3	2	2	3	2	3	3	2	4	3	2	3	3	1	2	2	2	2	2	2	4	2	3	2	2	2	3	4	3	3
2477O55H7	2477	O55	-	+	2	2	3	2	5	6	2	2	3	3	3	2	2	3	2	3	2	2	3	2	3	3	2	4	3	2	3	3	1	2	2	2	2	2	2	4	2	4	2	2	2	3	4	3	3
CB9615O55H7	CB9615	O55	-	+	2	2	3	2	5	6	2	2	3	3	3	2	2	3	2	3	2	2	3	2	3	3	2	4	3	2	3	3	1	2	2	2	2	2	2	4	2	4	2	2	2	3	4	3	3
CB9701O55H7	CB9701	O55	-	+	2	2	3	2	5	6	2	2	3	3	3	2	2	3	2	3	2	2	3	2	3	3	2	4	3	2	3	3	1	2	2	2	2	2	2	4	2	4	-	-	-	-	-	-	-
CB4701O55H7	CB4701	O55	-	+	2	2	3	2	5	6	2	2	3	3	3	2	2	3	2	3	2	2	3	2	3	3	2	4	3	2	3	3	1	2	2	2	2	2	2	4	2	3	2	2	2	3	4	3	3
CB5021O55H7	CB5021	O55	-	+	2	2	3	2	5	6	2	2	3	3	3	2	2	3	2	3	2	2	3	2	3	3	2	4	3	2	3	3	1	2	2	2	2	2	2	4	2	3	2	2	2	3	4	3	3
CB7688O55H7	CB7688	O55	-	+	2	2	3	2	1	3	-	4	3	2	3	2	-	2	2	3	3	2	3	-	3	3	3	3	3	2	3	3	2	2	2	3	2	2	2	4	2	4	-	-	-	-	-	-	-
D3132AO55H7	D3132A	O55	-	+	2	2	3	2	5	6	2	2	3	3	3	2	2	3	2	3	2	2	3	2	3	3	2	4	3	2	3	3	1	2	2	2	2	2	2	4	2	3	2	2	2	3	4	3	3
D3141O55H7	D3141	O55	-	+	2	2	3	2	5	6	2	2	3	3	3	2	2	3	2	3	2	2	3	2	3	3	2	4	3	2	3	3	1	2	2	2	2	2	2	4	2	3	2	2	2	3	4	3	3
97HMPL599O6	97HMPL599	O6	+	-	-	-	-	-	-	-	-	-	-	-	-	-	-	-	-	-	-	-	-	-	-	-	-	-	-	-	-	-	-	-	-	-	-	-	-	-	-	-	-	-	-	-	-	-	-
97HMPL600O6	97HMPL600	O6	+	-	-	2	-	-	-	-	-	-	-	-	-	-	-	-	-	-	-	-	-	-	-	-	-	-	3	-	-	-	-	-	2	-	-	-	-	-	-	-	-	-	-	-	-	-	-
NV106O6H10	NV106	O6	+	-	-	-	-	-	-	-	-	-	-	-	-	-	-	-	-	-	-	-	-	-	-	-	-	-	-	-	-	-	-	-	-	-	-	-	-	-	-	-	-	-	-	-	-	-	-
C527-07O6H10	C527-07	O6	+	-	-	-	-	-	-	-	-	-	-	-	-	-	-	-	-	-	-	-	-	-	-	-	-	-	-	-	-	-	-	-	-	-	-	-	-	-	-	-	-	-	-	-	-	-	-
09-1766CanO6H34	09-1766 (Can)	O6	+	-	4	-	-	-	-	-	-	-	-	-	-	-	-	-	-	-	-	-	-	-	-	-	-	-	-	-	-	-	-	-	-	-	-	-	-	-	-	-	-	3	-	-	-	-	-
03-5166O6H34	03-5166_	O6	+	-	-	-	-	-	-	-	-	-	-	-	-	-	-	-	-	-	-	-	-	-	-	-	-	-	-	-	-	-	-	-	-	-	-	-	-	-	-	-	-	-	-	-	-	-	-
CH-011O6H4	CH-011	O6	-	-	-	-	-	-	-	-	-	-	-	-	-	-	-	-	-	-	-	-	-	-	-	-	-	-	-	-	-	-	-	-	-	-	-	-	-	-	-	-	-	-	-	-	-	-	-
MB27O62H30	MB27	O62	-	-	-	-	-	-	-	-	-	-	-	-	-	-	-	-	-	-	-	-	-	-	-	-	-	-	-	-	-	-	-	-	-	-	-	-	-	-	-	-	-	-	-	-	-	-	-
MB30O62H30	MB30	O62	-	-	-	-	-	-	-	-	-	-	-	-	-	-	-	-	-	-	-	-	-	-	-	-	-	-	-	-	-	-	-	-	-	-	-	-	-	-	-	-	-	-	-	-	-	-	-
DG231_4O62H9	DG231/4	O62	-	+	-	2	2	2	3	6	-	2	2	3	-	-	-	3	-	5	4	2	-	-	2	2	5	3	-	3	4	6	3	3	4	3	3	2	2	3	4	6	-	-	-	-	-	-	-
CB9764O63H-	CB9764	O63	-	+	2	2	3	2	1	3	-	4	3	2	3	2	-	2	2	3	3	2	3	-	4	3	3	3	4	2	3	3	2	2	2	3	2	2	2	4	2	4	-	-	-	-	-	-	-
CB10019O63H6	CB10019	O63	-	+	2	2	4	3	3	4	-	99	4	3	4	3	-	2	3	4	4	3	4	-	5	4	4	4	4	3	4	4	3	2	3	4	3	3	3	5	3	4	-	-	-	-	-	-	-
CB9786O65H-	CB9786	O65	-	+	-	2	3	3	4	7	-	3	3	4	-	-	-	4	-	99	5	3	-	-	3	3	4	3	-	3	99	7	4	3	4	4	3	3	2	4	4	7	-	-	-	-	-	-	-
CB9722O66H8_8a	CB9722	O66	-	+	-	3	2	4	3	4	-	4	3	3	2	-	-	4	3	4	3	3	3	-	-	4	3	5	4	2	4	3	2	2	2	3	2	3	3	5	2	4	2	2	2	3	5	1	3
183CanO68H12	183 (Can)	O68	+	-	-	-	-	-	-	-	-	-	-	-	-	-	-	-	-	-	-	-	-	-	-	-	-	-	-	-	-	-	-	-	-	-	-	-	-	-	-	-	-	-	-	-	-	-	-
CB9717O69H2	CB9717	O69	-	+	-	2	2	2	3	6	-	2	2	3	-	-	-	3	-	5	-	3	-	-	2	2	5	3	-	3	4	6	3	3	4	3	3	3	2	3	4	6	-	-	-	-	-	-	-
DG37_1O69H16	DG37/1	O69	-	+	-	2	2	2	3	6	-	2	2	3	-	-	-	3	-	5	-	3	-	-	2	2	5	3	-	3	4	6	3	3	4	3	3	3	2	3	4	6	-	-	-	-	-	-	-
DG40_3O69H16	DG40/3	O69	-	+	-	2	3	3	4	7	-	3	3	4	-	-	-	4	-	99	5	3	-	-	2	2	99	3	-	3	99	7	4	4	5	4	4	3	3	3	4	7	-	-	-	-	-	-	-
CB9757O70_O86H2	CB9757	O70/O86	-	+	-	2	2	3	3	7	-	1	3	4	-	-	-	4	-	99	99	2	-	-	2	2	5	3	-	3	99	7	4	3	5	3	3	3	4	3	4	7	-	-	-	-	-	-	-
DG116_2O70H11	DG116/2	O70	-	+	-	2	2	2	3	6	-	2	3	3	-	-	-	3	-	5	5	3	-	-	2	2	5	3	-	3	4	7	3	3	4	3	3	3	3	3	4	6	3	3	3	-	5	3	3
DG115_1O70H11	DG115/1	O70	-	+	-	2	2	2	3	6	-	2	2	3	-	-	-	3	-	5	5	3	-	-	2	2	5	3	-	3	4	6	3	3	4	3	3	3	2	3	4	6	3	3	3	-	5	3	3
CB9799O71H40b	CB9799	O71	-	+	-	3	2	3	3	4	-	4	3	3	2	-	-	4	2	4	3	3	3	-	-	4	3	5	3	2	3	3	2	2	2	3	2	2	2	4	2	3	-	-	-	-	4	2	3
C165-02O73H18	C165-02	O73	+	-	-	-	-	-	-	-	-	-	-	-	-	-	-	-	-	-	-	-	-	-	-	-	-	-	-	-	-	-	-	-	-	-	-	-	-	-	-	-	-	-	-	-	-	-	-
NV198O74H42	NV198	O74	+	-	-	-	-	-	-	-	-	-	-	-	-	-	-	-	-	-	-	-	-	-	-	-	-	-	-	-	-	-	-	-	-	-	-	-	-	-	-	-	-	-	-	-	-	-	-
NV36O75H8	NV36	O75	+	-	-	-	-	-	-	-	-	-	-	-	-	-	-	-	-	-	-	-	-	-	-	-	-	-	-	-	-	-	-	-	-	-	-	-	-	-	-	-	-	3	-	-	-	-	-
1429O76	1429	O76	+	-	-	-	-	-	-	-	-	-	-	-	-	-	-	-	-	-	-	-	-	-	-	-	-	-	-	-	-	-	-	-	-	-	-	-	-	-	-	-	-	-	-	-	-	-	-
CB12022O76H19	CB12022	O76	+	-	-	-	-	-	-	-	-	-	-	-	-	-	-	-	-	-	-	-	-	-	-	-	-	-	-	-	-	-	-	-	-	-	-	-	-	-	-	-	-	-	-	-	-	-	-
98HMPL292O76H19	98HMPL292	O76	+	-	-	-	-	-	-	-	-	-	-	-	-	-	-	-	-	-	-	-	-	-	-	-	-	-	-	-	-	-	-	-	-	-	-	-	-	-	-	-	-	-	-	-	-	-	-
98HMPL27O76H19	98HMPL27	O76	+	-	-	-	-	-	-	-	-	-	-	-	-	-	-	-	-	-	-	-	-	-	-	-	-	-	-	-	-	-	-	-	-	-	-	-	-	-	-	-	-	-	-	-	-	-	-
DG393_1O76H41	DG393/1	O76	-	+	-	3	2	3	2	4	-	4	3	3	2	-	-	4	2	4	3	2	3	-	4	4	3	4	3	2	3	3	2	2	2	3	2	2	2	4	2	3	-	-	3	-	4	2	2
KK77_01O76H51	KK77/01	O76	+	+	2	2	3	2	1	2	-	4	3	2	2	-	-	2	2	4	3	2	3	-	-	4	2	4	3	2	3	3	2	2	2	3	2	2	2	4	2	4	-	-	-	-	-	-	-
CB9665O76H7	CB9665	O76	-	+	-	2	2	3	2	4	-	4	3	3	2	-	-	4	2	4	3	2	3	-	-	4	3	4	3	2	3	3	2	2	2	3	2	2	2	4	2	3	-	-	-	-	4	2	2
CB9666O76H7	CB9666	O76	-	+	-	2	2	3	2	4	-	4	3	3	2	-	-	4	2	4	3	2	3	-	-	4	3	4	3	2	3	3	2	2	2	3	2	2	2	4	2	3	-	-	-	-	4	2	2
CB9705O76H7	CB9705	O76	-	+	-	2	2	3	2	4	-	4	3	3	2	-	-	4	2	4	3	2	3	-	-	4	3	4	3	2	3	3	2	2	2	3	2	2	2	4	2	3	-	-	-	-	4	2	2
CB9713O76H7	CB9713	O76	-	+	-	2	2	3	2	4	-	4	3	3	2	-	-	4	2	4	3	2	3	-	4	4	3	4	3	2	3	3	2	2	2	3	2	2	2	4	2	3	-	-	-	-	4	2	2
CB9803O76H7	CB9803	O76	-	+	-	2	2	3	2	4	-	4	3	3	2	-	-	4	2	4	3	2	3	-	3	4	3	4	3	2	3	3	2	2	2	3	2	2	2	4	2	3	-	-	-	-	4	2	2
98HMPL325O77	98HMPL325	O77	+	-	-	-	-	-	-	-	-	-	-	-	-	-	-	-	-	-	-	-	-	-	-	-	-	-	-	-	-	-	-	-	-	-	-	-	-	-	-	-	-	-	-	3	-	-	-
ECA64O77	ECA64	O77	+	-	-	-	-	-	-	-	-	-	-	-	-	-	-	-	-	-	-	-	-	-	-	-	-	-	-	-	-	-	-	-	-	-	-	-	-	-	-	-	-	-	-	3	-	-	-
ECA15O79	ECA15	O79	+	-	6	-	-	-	-	-	-	-	-	-	-	-	-	-	-	-	-	-	-	-	-	-	-	-	-	-	-	-	-	-	-	-	-	-	-	-	-	-	-	3	2	-	-	-	-
2206O79H48	2206	O79	+	-	6	-	-	-	-	-	-	-	-	-	-	-	-	-	-	-	-	-	-	-	-	-	-	-	-	-	-	-	-	-	-	-	-	-	-	-	-	-	-	3	2	-	-	-	-
09-1764CanO8H19	09-1764 (Can)	O8	+	-	-	-	-	-	-	-	-	-	-	-	-	-	-	-	-	-	-	-	-	-	-	-	-	-	-	-	-	-	-	-	-	-	-	-	-	-	-	-	-	-	-	-	-	-	-
C466-01BO8H19	C466-01B	O8	+	-	-	-	-	-	-	-	-	-	-	-	-	-	-	-	-	-	-	-	-	-	-	-	-	-	-	-	-	-	-	-	-	-	-	-	-	-	-	-	-	-	-	-	-	-	-
CB11719O8H19	CB11719	O8	+	-	5	-	-	-	-	-	-	-	-	-	-	-	-	-	-	-	-	-	-	-	-	-	-	-	-	-	-	-	-	-	-	-	-	-	-	-	-	-	-	-	-	-	-	-	-
Fred12O8H19	Fred12	O8	+	-	-	-	-	-	-	-	-	-	-	-	-	-	-	-	-	-	-	-	-	-	-	-	-	-	-	-	-	-	-	-	-	-	-	-	-	-	-	-	-	4	-	-	-	-	-
CB11224O8H8	CB11224	O8	+	-	-	-	-	-	-	-	-	-	-	-	-	-	-	-	-	-	-	-	-	-	-	-	-	-	-	-	-	-	-	-	-	-	-	-	-	-	-	-	-	-	-	-	-	-	-
CB10806O8H8	CB10806	O8	+	-	-	-	-	-	-	-	-	-	-	-	-	-	-	-	-	-	-	-	-	-	-	-	-	-	-	-	-	-	-	-	-	-	-	-	-	-	-	-	-	-	-	-	-	-	-
C298-09O8K-H10	C298-09	O8	+	-	-	-	-	-	-	-	-	-	-	-	-	-	-	-	-	-	-	-	-	-	-	-	-	-	-	-	-	-	-	-	-	-	-	-	-	-	-	-	-	-	-	-	-	-	-
C190-09O8K+H19	C190-09	O8	+	-	-	-	-	-	-	-	-	-	-	-	-	-	-	-	-	-	-	-	-	-	-	-	-	-	-	-	-	-	-	-	-	-	-	-	-	-	-	-	-	-	-	-	-	-	-
C420-09O8K85abHruH19	C420-09	O8	+	-	-	-	-	-	-	-	-	-	-	-	-	-	-	-	-	-	-	-	-	-	-	-	-	-	-	-	-	-	-	-	-	-	-	-	-	-	-	-	-	3	-	-	-	-	-
DG6_1O80H2	DG6/1	O80	-	+	-	2	2	2	3	6	-	1	2	3	-	-	-	3	-	5	5	1	-	-	2	2	4	3	-	3	4	6	3	3	4	3	2	2	3	3	3	6	2	1	2	3	4	3	3
DG6_2O80H2	DG6/2	O80	-	+	-	2	2	2	3	6	-	1	2	3	-	-	-	3	-	5	5	2	-	-	2	2	5	3	-	3	4	6	3	3	4	3	2	2	3	3	3	6	2	1	2	3	4	3	3
DG5_5O80H2	DG5/5	O80	-	+	-	2	2	2	3	6	-	1	2	3	-	-	-	3	-	5	5	1	-	-	2	2	5	3	-	3	4	6	3	3	4	3	2	3	3	3	3	6	2	1	2	3	4	3	3
DG100_2O84H2	DG100/2	O84	-	+	-	3	2	3	3	3	-	4	3	3	2	-	-	2	2	3	2	2	3	-	4	4	3	4	3	2	3	3	2	2	2	3	2	2	2	4	2	3	2	2	2	3	4	-	3
CB10176O84H2	CB10176	O84	+	+	-	3	2	3	3	3	-	4	3	3	2	-	-	2	2	3	2	2	3	-	-	4	3	4	3	2	3	3	2	2	2	3	2	2	2	4	2	3	2	2	2	3	4	2	3
03-3638O85H11	03-3638_	O85	+	-	-	-	-	-	-	6	-	-	-	-	-	-	-	-	-	-	-	-	-	-	-	-	-	-	-	-	-	-	-	-	-	-	-	-	-	-	-	-	-	-	-	-	-	-	-
CB614O86	CB614	O86	+	-	6	-	-	-	-	-	-	-	-	-	-	-	-	-	-	-	-	-	-	-	-	-	-	-	-	-	-	-	-	-	-	-	-	-	-	-	-	-	-	3	3	-	-	-	-
CB4939O86	CB4939	O86	-	-	-	-	-	-	-	-	-	-	-	-	-	-	-	-	-	-	-	-	-	-	-	-	-	-	-	-	-	-	-	-	-	-	-	-	-	-	-	-	-	-	-	-	-	-	-
CB4941O86	CB4941	O86	-	-	-	-	-	-	-	-	-	-	-	-	-	-	-	-	-	-	-	-	-	-	-	-	-	-	-	-	-	-	-	-	-	-	-	-	-	-	-	-	-	-	-	-	-	-	-
CB491O86H34	CB491	O86	-	+	2	2	3	2	2	3	-	4	3	3	2	-	-	3	2	4	3	2	3	-	-	3	3	4	3	3	3	3	2	2	2	3	1	2	2	4	2	4	-	-	-	-	-	-	-
CB9747O86H11	CB9747	O86	-	+	-	3	2	4	3	4	-	4	3	3	2	-	-	4	2	4	3	3	3	-	-	4	3	4	3	2	3	3	2	2	2	3	2	2	2	4	2	3	2	2	2	3	4	2	3
CB977O86H11	CB977	O86	-	+	-	3	2	4	3	4	-	4	3	3	2	-	-	4	3	4	3	3	3	-	-	4	3	5	3	2	3	3	2	2	2	3	2	3	2	5	2	3	2	2	2	3	5	2	3
CB6092O86H2	CB6092	O86	-	-	-	-	-	-	-	-	-	-	-	-	-	-	-	-	-	-	-	-	-	-	-	-	-	-	-	-	-	-	-	-	-	-	-	-	-	-	-	-	-	3	-	-	-	-	-
CB9916O86H27	CB9916	O86	-	-	-	-	-	-	-	-	-	-	-	-	-	-	-	-	-	-	-	-	-	-	-	-	-	-	-	-	-	-	-	-	-	-	-	-	-	-	-	-	-	-	-	-	-	-	-
ED010_O157H7	ED 010	O157	+	+	2	3	3	2	5	6	2	2	3	3	3	2	2	3	2	3	2	2	3	2	3	3	2	4	3	2	3	3	1	2	2	2	2	2	2	4	2	3	2	2	2	3	4	3	3
ED011_O157H7	ED 011	O157	+	+	2	3	3	2	5	6	2	2	3	3	3	2	2	3	2	3	2	2	3	2	3	4	2	4	3	2	3	3	2	2	2	2	2	2	2	4	2	3	2	2	2	4	4	3	3
ED039_O157H7	ED 039	O157	+	+	2	3	4	2	5	6	2	2	3	3	3	2	2	3	2	3	2	2	3	2	3	4	2	4	3	2	3	3	2	2	2	2	2	2	2	4	2	3	2	2	2	4	4	3	3
ED040_O157H7	ED 040	O157	-	+	3	3	4	3	6	7	2	2	3	3	4	2	2	3	2	4	2	2	3	2	3	4	3	4	3	2	3	4	2	3	2	2	2	3	2	4	2	4	2	2	2	4	5	4	4
ED153a_O157H7	ED 153a	O157	+	+	3	3	4	3	6	7	2	3	4	4	4	3	2	4	3	4	3	3	3	3	3	4	3	5	3	3	4	4	2	3	2	2	3	3	2	4	2	4	2	2	2	4	5	4	4
ED154_O157H7	ED 154	O157	+	+	3	3	4	4	6	7	3	3	4	4	4	3	2	4	3	4	3	3	4	3	4	4	3	5	4	3	4	4	2	3	3	3	3	3	3	5	2	4	3	3	3	4	6	4	4
ED159_O157H-	ED 159	O157	+	+	2	2	3	2	5	6	2	2	3	3	3	2	2	3	2	3	2	2	3	2	3	3	2	4	3	2	3	3	1	2	2	2	2	2	2	4	2	3	2	2	2	3	4	3	3
ED164b_O157H7	ED 164b	O157	+	+	2	2	3	2	5	6	2	2	3	3	3	2	2	3	2	3	2	2	3	2	3	3	2	4	3	2	3	3	1	2	2	2	2	2	2	4	2	3	2	2	2	3	4	3	3
ED179_O157H7	ED 179	O157	+	+	2	2	3	2	5	6	2	2	3	3	3	2	2	3	2	3	2	2	3	2	3	3	2	4	3	2	3	4	1	2	2	2	2	2	2	4	2	3	2	2	2	3	4	3	3
ED212_O157H7	ED 212	O157	+	+	2	3	3	2	5	6	2	2	3	3	3	2	2	3	2	3	2	2	3	2	3	4	2	4	3	2	3	3	1	2	2	2	2	2	2	4	2	3	2	2	2	3	4	3	3
ED213_O157H7	ED 213	O157	+	+	2	2	3	2	5	6	2	2	3	3	3	2	2	3	2	3	2	2	3	2	3	3	2	4	3	2	3	3	1	2	2	2	2	2	2	4	2	3	2	2	2	3	4	3	3
ED237_O157	ED 237	O157	-	+	3	3	2	3	2	4	-	4	3	3	2	-	-	4	2	4	3	2	3	-	4	4	3	4	3	2	3	3	2	2	2	3	2	2	2	4	2	3	2	2	2	3	4	1	3
ED257_O157H-	ED 257	O157	+	+	2	3	3	2	5	6	2	2	3	3	3	2	2	3	2	3	2	2	3	2	3	4	2	4	3	2	3	3	2	2	2	2	2	2	2	4	2	3	2	2	2	3	4	3	3
ED279_O157H7	ED 279	O157	+	+	2	2	3	2	5	6	2	2	3	3	3	2	2	3	2	3	2	2	3	2	3	3	2	4	3	2	3	3	1	2	2	2	2	2	2	4	2	3	2	2	2	3	4	3	3
ED280_O157H7	ED 280	O157	+	+	2	2	3	2	5	6	2	2	3	3	3	2	2	3	2	3	2	2	3	2	3	3	2	4	3	2	3	3	1	2	2	2	2	2	2	4	2	3	2	2	2	3	4	3	3
ED297_O157H7	ED 297	O157	+	+	2	2	3	2	5	6	2	2	3	3	3	2	2	3	2	3	2	2	3	2	3	3	2	4	3	2	3	3	1	2	2	2	2	2	2	4	2	3	2	2	2	3	4	3	3
ED307_O157	ED 307	O157	+	+	2	2	3	2	5	6	2	2	3	3	3	2	2	3	2	3	2	2	3	2	3	3	2	4	3	2	3	3	1	2	2	2	2	2	2	4	2	3	2	2	2	3	4	3	3
ED308_O157	ED 308	O157	+	+	2	2	3	2	5	6	2	2	3	3	3	2	2	3	2	3	2	2	3	2	3	3	2	4	3	2	3	3	1	2	2	2	2	2	2	4	2	3	2	2	2	3	4	3	3
ED345_O157H7	ED 345	O157	+	+	2	2	3	2	5	6	2	2	3	3	3	2	2	3	2	3	2	2	3	2	3	3	2	4	3	2	3	3	1	2	2	2	2	2	2	4	2	3	2	2	2	3	4	3	3
ED413_O157	ED 413	O157	+	+	2	2	3	2	5	6	2	2	3	3	3	2	2	3	2	3	2	2	3	2	3	3	2	4	3	2	3	3	1	2	2	2	2	2	2	4	2	3	2	2	2	3	4	3	3
ED414_O157	ED 414	O157	+	+	2	2	3	2	5	6	2	2	3	3	3	2	2	3	2	3	2	2	3	2	3	3	2	4	3	2	3	3	1	2	2	2	2	2	2	4	2	3	2	2	2	3	4	3	3
ED415_O157	ED 415	O157	+	+	2	2	3	2	5	6	2	2	3	3	3	2	2	3	2	3	2	2	3	2	3	3	2	4	3	2	3	3	1	2	2	2	2	2	2	4	2	3	2	2	2	3	4	3	3
ED416_O157H-	ED 416	O157	+	+	2	2	3	2	5	6	2	2	3	3	3	2	2	3	2	3	2	2	3	2	3	3	2	4	3	2	3	3	1	2	2	2	2	2	2	4	2	3	2	2	2	3	4	3	3
ED418_O157	ED 418	O157	+	+	2	2	3	2	5	6	2	2	3	3	3	2	2	3	2	3	2	2	3	2	3	3	2	4	3	2	3	3	1	2	2	2	2	2	2	4	2	3	2	2	2	3	4	3	3
ED419_O157	ED 419	O157	+	+	2	2	3	2	5	6	2	2	3	3	3	2	2	3	2	3	2	2	3	2	3	3	2	4	3	2	3	3	1	2	2	2	2	2	2	4	2	3	2	2	2	3	4	3	3
ED420_O157	ED 420	O157	+	+	2	2	3	2	5	6	2	2	3	3	3	2	2	3	2	3	2	2	3	2	3	3	2	4	3	2	3	3	1	2	2	2	2	2	2	4	2	3	2	2	2	3	4	3	3
ED421_O157	ED 421	O157	+	+	2	2	3	2	5	6	2	2	3	3	3	2	2	3	2	3	2	2	3	2	3	3	2	4	3	2	3	3	1	2	2	2	2	2	2	4	2	3	2	2	2	3	4	3	3
ED422_O157	ED 422	O157	+	+	2	2	3	2	5	6	2	2	3	3	3	2	2	3	2	3	2	2	3	2	3	3	2	4	3	2	3	3	1	2	2	2	2	2	2	4	2	3	2	2	2	3	4	3	3
ED449_O157	ED 449	O157	+	+	2	2	3	2	5	6	2	2	3	3	3	2	2	3	2	3	2	2	3	2	3	4	2	4	3	2	3	3	1	2	2	2	2	2	2	4	2	3	2	2	2	3	4	3	3
ED450_O157	ED 450	O157	+	+	2	2	3	2	5	6	2	2	3	3	3	2	2	3	2	3	2	2	3	2	3	3	2	4	3	2	3	3	1	2	2	2	2	2	2	4	2	3	2	2	2	3	4	3	3
ED467_O157	ED 467	O157	+	+	2	2	3	2	5	6	2	2	3	3	3	2	2	3	2	3	2	2	3	2	3	4	2	4	3	2	3	3	1	2	2	2	2	2	2	4	2	3	2	2	2	3	4	3	3
ED472_O157	ED 472	O157	+	+	2	2	3	2	5	6	2	2	3	3	3	2	2	3	2	3	2	2	3	2	3	3	2	4	3	2	3	3	1	2	2	2	2	2	2	4	2	3	2	2	2	3	4	3	3
ED479_O157	ED 479	O157	+	+	2	2	3	2	5	6	2	2	3	3	3	2	2	3	2	3	2	2	3	2	3	3	2	4	3	2	3	3	1	2	2	2	2	2	2	4	2	3	2	2	2	3	4	3	3
ED497_O157	ED 497	O157	+	+	2	2	3	2	5	6	2	2	3	3	3	2	2	3	2	3	2	2	3	2	3	3	2	4	3	2	3	3	1	2	2	2	2	2	2	4	2	3	2	2	2	3	4	3	3
ED498_O157	ED 498	O157	+	+	2	2	3	2	5	6	2	2	3	3	3	2	2	3	2	3	2	2	3	2	3	3	2	4	3	2	3	4	1	2	2	2	2	2	2	4	2	3	2	2	2	3	4	3	3
ED499_O157	ED 499	O157	+	+	2	2	3	2	5	6	2	2	3	3	3	2	2	3	2	3	2	2	3	2	3	3	2	4	3	2	3	4	1	2	2	2	2	2	2	4	2	3	2	2	2	3	4	3	3
ED500_O157	ED 500	O157	+	+	2	2	3	2	5	6	2	2	3	3	3	2	2	3	2	3	2	2	3	2	3	3	2	4	3	2	3	3	1	2	2	2	2	2	2	4	2	3	2	2	2	3	4	3	3
ED507_O157	ED 507	O157	+	+	2	2	3	2	5	6	2	2	3	3	3	2	2	3	2	3	2	2	3	2	3	3	2	4	3	2	3	3	1	2	2	2	2	2	2	4	2	3	2	2	2	3	4	3	3
ED508_O157	ED 508	O157	+	+	2	2	3	2	5	6	2	2	3	3	3	2	2	3	2	3	2	2	3	2	3	3	2	4	3	2	3	4	1	2	2	2	2	2	2	4	2	3	2	2	2	3	4	3	3
ED514_O157H7	ED 514	O157	+	+	2	2	3	2	5	6	2	2	3	3	3	2	2	3	2	3	2	2	3	2	3	3	2	4	3	2	3	3	1	2	2	2	2	2	2	4	2	3	2	2	2	3	4	3	3
ED515_O157H7	ED 515	O157	+	+	2	2	3	2	5	6	2	2	3	3	3	2	2	3	2	3	2	2	3	2	3	3	2	4	3	2	3	3	1	2	2	2	2	2	2	4	2	3	2	2	2	3	4	3	3
ED516_O157H7	ED 516	O157	+	+	2	2	3	2	5	6	2	2	3	3	3	2	2	3	2	3	2	2	3	2	3	3	2	4	3	2	3	3	1	2	2	2	2	2	2	4	2	3	2	2	2	3	4	3	3
ED517_O157H7	ED 517	O157	+	+	2	3	4	3	6	7	2	3	4	4	4	3	2	4	2	4	3	3	3	3	3	4	3	5	3	3	4	4	2	3	2	2	3	3	2	5	2	4	2	2	2	4	5	4	4
ED518_O157H7	ED 518	O157	+	+	2	2	3	2	5	7	2	2	3	3	4	3	2	3	2	4	3	2	3	3	3	4	3	4	3	3	4	4	2	3	2	2	2	3	2	4	2	4	2	2	2	4	5	4	4
ED523_O157	ED 523	O157	+	+	2	2	3	2	5	6	2	2	3	3	3	2	2	3	2	3	2	2	3	2	3	4	3	4	3	2	3	4	2	3	2	2	2	2	2	4	2	3	2	2	2	4	4	3	3
ED526_O157	ED 526	O157	+	+	2	2	3	2	5	6	2	2	3	3	3	2	2	3	2	3	2	2	3	2	3	4	2	4	3	2	3	3	2	2	2	2	2	2	2	4	2	3	2	2	2	4	4	3	3
ED549_O157	ED 549	O157	+	+	2	2	3	2	5	6	2	2	3	3	3	2	2	3	2	3	2	2	3	2	3	4	2	4	3	2	3	3	1	2	2	2	2	2	2	4	2	3	2	2	2	3	4	3	3
ED565_O157	ED 565	O157	+	+	2	2	3	2	5	6	2	2	3	3	3	2	2	3	2	3	2	2	3	2	3	4	2	4	3	2	3	3	2	2	2	2	2	2	2	4	2	3	2	2	2	3	4	3	3
ED593_O157	ED 593	O157	+	+	2	3	4	2	6	7	2	3	3	4	4	3	2	3	2	4	3	3	3	3	3	4	3	5	3	3	4	4	2	3	2	2	3	3	2	4	2	4	2	2	2	4	5	4	4
ED594_O157	ED 594	O157	+	+	2	2	3	2	5	6	2	2	3	3	3	2	2	3	2	4	2	2	3	3	3	4	3	4	3	2	4	4	2	3	2	2	2	3	2	4	2	4	2	2	2	4	4	4	4
ED597_O157	ED 597	O157	+	+	2	2	3	2	5	6	2	2	3	3	3	2	2	3	2	3	2	2	3	2	3	4	2	4	3	2	3	3	2	3	2	2	2	2	2	4	2	3	2	2	2	4	4	3	3
ED601_O157	ED 601	O157	+	+	2	2	3	2	5	6	2	2	3	3	3	2	2	3	2	3	2	2	3	2	3	4	2	4	3	2	3	3	1	2	2	2	2	2	2	4	2	3	2	2	2	4	4	3	3
ED604_O157	ED 604	O157	+	+	2	2	3	2	5	6	2	2	3	3	3	2	2	3	2	3	2	2	3	2	3	3	2	4	3	2	3	3	1	2	2	2	2	2	2	4	2	3	2	2	2	3	4	3	3
ED605_O157	ED 605	O157	+	+	2	3	3	2	5	6	2	2	3	3	3	2	2	3	2	4	2	2	3	2	3	4	3	4	3	2	4	4	2	3	2	2	2	3	2	4	2	3	2	2	2	4	4	4	4
ED606_O157	ED 606	O157	+	+	2	2	3	2	5	6	2	2	3	3	3	2	2	3	2	3	2	2	3	2	3	4	2	4	3	2	3	3	1	2	2	2	2	2	2	4	2	3	2	2	2	3	4	3	3
ED607_O157	ED 607	O157	+	+	2	2	3	2	5	6	2	2	3	3	3	2	2	3	2	3	2	2	3	2	3	3	2	4	3	2	3	3	1	2	2	2	2	2	2	4	2	3	2	2	2	3	4	3	3
ED636_O157	ED 636	O157	+	+	2	2	3	2	5	6	2	2	3	3	3	2	2	3	2	3	2	2	3	2	3	3	2	4	3	2	3	4	1	2	2	2	2	2	2	4	2	3	2	2	2	3	4	3	3
ED644_O157	ED 644	O157	+	+	2	2	3	2	5	6	2	2	3	3	3	2	2	3	2	3	2	2	3	2	3	3	2	4	3	2	3	4	1	2	2	2	2	2	2	4	2	3	2	2	2	3	4	3	3
ED647_O157	ED 647	O157	+	+	2	2	3	2	5	6	2	2	3	3	3	2	2	3	2	3	2	2	3	2	3	3	2	4	3	2	3	3	1	2	2	2	2	2	2	4	2	3	2	2	2	3	4	3	3
ED653_O157	ED 653	O157	+	+	2	2	3	2	5	6	2	2	3	3	3	2	2	3	2	3	2	2	3	2	3	3	2	4	3	2	3	3	1	2	2	2	2	2	2	4	2	3	2	2	2	3	4	3	3
ED659_O157	ED 659	O157	+	+	2	2	3	2	5	6	2	2	3	3	3	2	2	3	2	3	2	2	3	2	3	3	2	4	3	2	3	3	1	2	2	2	2	2	2	4	2	3	2	2	2	3	4	3	3
ED660_O157	ED 660	O157	+	+	2	2	3	2	5	6	2	2	3	3	3	2	2	3	2	3	2	2	3	2	3	3	2	4	3	2	3	3	1	2	2	2	2	2	2	4	2	3	2	2	2	3	4	3	3
ED661_O157	ED 661	O157	+	+	2	2	3	2	5	6	2	2	3	3	3	2	2	3	2	3	2	2	3	2	3	3	2	4	3	2	3	3	1	2	2	2	2	2	2	4	2	3	2	2	2	3	4	3	3
ED662_O157	ED 662	O157	+	+	2	2	3	2	5	6	2	2	3	3	3	2	2	3	2	3	2	2	3	2	3	3	2	4	3	2	3	3	1	2	2	2	2	2	2	4	2	3	2	2	2	3	4	3	3
ED663_O157	ED 663	O157	+	+	2	2	3	2	5	6	2	2	3	3	3	2	2	3	2	3	2	2	3	2	3	3	2	4	3	2	3	3	1	2	2	2	2	2	2	4	2	3	2	2	2	3	4	3	3
ED665_O157	ED 665	O157	+	+	2	2	3	2	5	6	2	2	3	3	3	2	2	3	2	3	2	2	3	2	3	3	2	4	3	2	3	3	1	2	2	2	2	2	2	4	2	3	2	2	2	3	4	3	3
ED666_O157	ED 666	O157	+	+	2	2	3	2	5	6	2	2	3	3	3	2	2	3	2	3	2	2	3	2	3	3	2	4	3	2	3	3	1	2	2	2	2	2	2	4	2	3	2	2	2	3	4	3	3
ED667_O157	ED 667	O157	+	+	2	2	3	2	5	6	2	2	3	3	3	2	2	3	2	3	2	2	3	2	3	3	2	4	3	2	3	3	1	2	2	2	2	2	2	4	2	3	2	2	2	3	4	3	3
ED668_O157	ED 668	O157	+	+	2	2	3	2	5	6	2	2	3	3	3	2	2	3	2	3	2	2	3	2	3	3	2	4	3	2	3	3	1	2	2	2	2	2	2	4	2	3	2	2	2	3	4	3	3
ED670_O157	ED 670	O157	+	+	2	3	4	2	5	6	2	2	3	3	3	2	2	3	2	4	2	2	3	2	3	4	3	4	3	3	4	4	2	3	2	2	3	3	2	4	2	3	2	2	2	4	5	4	4
ED671_O157	ED 671	O157	+	+	2	2	3	2	5	6	2	2	3	3	3	2	2	3	2	3	2	2	3	2	3	3	2	4	3	2	3	3	1	2	2	2	2	2	2	4	2	3	2	2	2	3	4	3	3
ED679_O157	ED 679	O157	+	+	2	2	3	2	5	6	2	2	3	3	3	2	2	3	2	3	2	2	3	2	3	3	2	4	3	2	3	4	1	2	2	2	2	2	2	4	2	3	2	2	2	3	4	3	3
ED680_O157	ED 680	O157	+	+	2	2	3	2	5	6	2	2	3	3	3	2	2	3	2	3	2	2	3	2	3	3	2	4	3	2	3	4	1	2	2	2	2	2	2	4	2	3	2	2	2	3	4	3	3
ED686_O157	ED 686	O157	+	+	2	2	3	2	5	6	2	2	3	3	3	2	2	3	2	3	2	2	3	2	3	4	2	4	3	2	3	3	1	2	2	2	2	2	2	4	2	3	2	2	2	3	4	3	3
ED687_O157	ED 687	O157	+	+	2	2	3	2	5	6	2	2	3	3	3	2	2	3	2	3	2	2	3	2	3	3	2	4	3	2	3	3	1	2	2	2	2	2	2	4	2	3	2	2	2	3	4	3	3
ED698_O157	ED 698	O157	+	+	2	3	3	2	5	6	2	2	3	3	3	2	2	3	2	4	2	2	3	2	3	4	3	4	3	3	4	3	2	3	2	2	2	3	2	4	2	3	2	2	2	4	4	4	4
ED699_O157	ED 699	O157	+	+	2	2	3	2	5	6	2	2	3	3	3	2	2	3	2	3	2	2	3	2	3	3	2	4	3	2	3	3	1	2	2	2	2	2	2	4	2	3	2	2	2	3	4	3	3
ED700_O157	ED 700	O157	+	+	2	3	4	2	5	6	2	2	3	3	3	2	2	3	2	4	2	2	3	2	3	4	3	4	3	3	4	4	2	3	2	2	3	3	2	4	2	3	2	2	2	4	5	4	4
ED704_O157	ED 704	O157	+	+	2	2	3	2	5	6	2	2	3	3	3	2	2	3	2	3	2	2	3	2	3	3	2	4	3	2	3	3	1	2	2	2	2	2	2	4	2	3	2	2	2	3	4	3	3
ED707_O157	ED 707	O157	+	+	2	2	3	2	5	6	2	2	3	3	3	2	2	3	2	3	2	2	3	2	3	3	2	4	3	2	3	3	1	2	2	2	2	2	2	4	2	3	2	2	2	3	4	3	3
ED711_O157	ED 711	O157	+	+	2	2	3	2	5	6	2	2	3	3	3	2	2	3	2	3	2	2	3	2	3	3	2	4	3	2	3	4	1	2	2	2	2	2	2	4	2	3	2	2	2	3	4	3	3
ED727_O157	ED 727	O157	+	+	2	3	3	2	5	6	2	2	3	3	3	2	2	3	2	3	2	2	3	2	3	4	2	4	3	2	3	3	2	3	2	2	2	2	2	4	2	3	2	2	2	3	4	3	4
ED730_O157	ED 730	O157	+	+	2	2	3	2	5	6	2	2	3	3	3	2	2	3	2	3	2	2	3	2	3	3	2	4	3	2	3	3	1	2	2	2	2	2	2	4	2	3	2	2	2	3	4	3	3
ED017_O26H-	ED 017	O26	-	+	4	2	2	2	3	6	-	2	2	3	-	-	-	3	-	5	4	2	4	-	2	2	4	2	-	3	4	6	3	3	4	3	3	2	2	3	3	6	-	-	-	-	4	3	3
ED021_O26H11	ED 021	O26	+	+	3	2	2	2	3	5	-	2	2	3	-	-	-	3	-	5	4	2	4	-	2	2	4	2	-	3	4	6	3	3	4	3	3	2	2	3	3	6	-	-	2	-	4	3	3
ED028_O145	ED 028	O145	+	+	2	2	3	2	5	6	2	2	3	3	3	2	2	3	2	3	2	2	3	2	3	3	2	4	3	2	3	3	1	2	2	2	2	2	2	4	2	3	-	-	-	-	4	3	3
ED031_O111	ED 031	O111	+	+	3	3	2	3	2	3	-	4	3	3	2	-	-	4	2	4	3	2	3	-	4	4	3	4	3	2	3	3	2	2	2	3	2	2	2	3	2	3	2	2	2	3	4	2	3
ED047_O111	ED 047	O111	+	+	4	3	2	3	2	4	-	4	3	3	2	-	-	4	2	4	3	2	3	-	4	4	3	4	3	2	3	3	2	3	2	3	2	2	2	3	2	3	2	2	2	3	4	2	3
ED056_O26	ED 056	O26	+	+	4	2	2	2	3	5	-	2	2	3	-	-	-	3	-	5	4	2	4	-	2	2	5	2	-	3	4	6	3	3	4	3	3	2	2	3	3	6	-	-	-	-	4	3	3
ED069_O26	ED 069	O26	+	+	4	2	2	2	3	6	-	2	2	3	-	-	-	3	-	5	4	2	4	-	2	2	5	2	-	3	4	6	3	3	4	3	3	3	2	3	3	6	-	-	-	-	4	3	3
ED071_O111	ED 071	O111	+	+	-	3	2	4	2	4	-	4	3	3	2	-	-	4	2	4	3	2	3	-	-	4	3	4	3	2	3	3	2	3	2	3	2	2	2	3	2	3	2	2	2	3	4	2	3
ED072_O111	ED 072	O111	+	+	-	3	2	4	3	4	-	4	3	3	2	-	-	4	2	4	3	2	3	-	4	4	3	4	3	2	3	3	2	3	2	3	2	3	3	4	2	3	2	2	2	4	4	2	4
ED073_O111	ED 073	O111	+	+	-	2	1	2	1	3	-	3	2	2	1	-	-	3	1	2	2	1	1	-	3	3	2	3	1	1	2	2	1	1	1	2	1	1	1	3	1	2	1	1	1	1	1	1	2
ED075_O26	ED 075	O26	+	+	-	2	1	1	3	5	-	1	1	2	-	-	-	2	-	4	4	1	-	-	1	1	4	1	-	2	3	5	2	2	3	2	2	1	1	2	3	5	-	-	-	-	3	2	3
ED080_O26	ED 080	O26	+	+	-	2	1	2	3	5	-	1	2	2	-	-	-	2	-	4	3	2	-	-	1	2	4	1	-	2	3	5	2	2	4	3	2	2	2	2	3	6	-	-	-	-	3	3	3
ED082_O111	ED 082	O111	+	+	-	2	1	2	2	4	-	3	2	2	2	-	-	3	1	3	3	2	2	-	3	3	2	4	2	1	2	2	1	2	1	3	1	1	1	3	2	3	1	2	1	2	2	1	3
ED141_O26	ED 141	O26	+	+	-	2	2	2	3	6	-	2	2	3	-	-	-	3	-	5	4	2	-	-	2	2	4	2	-	3	3	6	3	2	4	3	3	2	2	3	3	6	-	-	-	-	4	3	3
ED142_O111	ED 142	O111	+	+	-	3	2	3	3	3	-	4	2	3	2	-	-	4	2	4	3	2	2	-	4	4	3	4	3	2	3	3	2	2	2	3	2	2	2	4	2	3	2	2	2	3	3	2	3
ED147_O26	ED 147	O26	+	+	-	1	1	1	2	5	-	1	1	2	-	-	-	2	-	4	3	1	-	-	1	1	4	1	-	2	3	4	2	2	3	2	2	1	1	2	3	5	-	-	1	-	2	2	2
ED166_O26	ED 166	O26	+	+	-	1	1	1	2	5	-	1	1	2	-	-	-	2	-	4	3	1	-	-	1	1	4	1	-	2	2	4	2	2	3	2	2	1	1	2	2	5	-	-	-	-	2	2	2
ED172_O103	ED 172	O103	+	+	-	1	1	1	2	5	-	1	1	2	-	-	-	2	-	4	4	1	3	-	-	1	4	1	-	2	3	4	2	2	3	2	2	1	1	2	3	5	-	-	-	-	2	2	2
ED178_O111	ED 178	O111	+	+	-	2	1	2	1	3	-	3	2	2	1	-	-	3	1	2	2	1	1	-	3	3	2	3	1	1	2	2	1	1	1	2	1	1	1	3	1	2	1	1	1	1	1	1	2
ED180_O26	ED 180	O26	+	+	-	2	1	1	3	5	-	1	1	2	-	-	-	2	-	4	4	1	3	-	1	1	4	1	-	2	3	5	2	2	3	2	2	1	1	2	3	5	-	-	-	1	2	2	2
ED182_O111	ED 182	O111	+	+	-	2	1	2	1	2	-	3	2	2	1	-	-	3	1	2	2	1	1	-	3	3	2	3	1	1	2	2	1	1	1	2	1	1	1	3	1	2	1	1	1	1	1	1	2
ED183_O111	ED 183	O111	+	+	-	2	1	2	1	2	-	3	2	2	1	-	-	3	1	2	2	1	1	-	3	3	2	3	1	1	2	2	1	1	1	2	1	1	1	3	1	2	1	1	1	1	2	1	2
ED184_O111	ED 184	O111	+	+	-	2	1	2	1	2	-	3	2	2	1	-	-	3	1	2	2	1	1	-	3	3	2	3	1	1	2	2	1	1	1	2	1	1	1	2	1	2	1	1	1	1	1	1	2
ED185_O111	ED 185	O111	+	+	-	2	1	2	1	2	-	3	2	2	1	-	-	3	1	2	2	1	1	-	3	3	2	3	1	1	2	2	1	1	1	2	1	1	1	3	1	2	1	1	1	1	1	1	2
ED189_O111	ED 189	O111	+	-	-	1	-	-	-	-	-	-	-	-	-	-	-	-	-	-	-	-	-	-	-	-	-	-	-	-	-	-	-	-	-	-	-	-	-	-	-	-	-	2	-	-	-	-	-
ED191_O111	ED 191	O111	-	-	-	-	-	-	-	-	-	-	-	-	-	-	-	-	-	-	-	-	-	-	-	-	-	-	-	-	-	-	-	-	-	-	-	-	-	-	-	-	-	2	-	-	-	-	-
ED193_O111	ED 193	O111	+	-	-	-	-	-	-	-	-	-	-	-	-	-	-	-	-	-	-	-	-	-	-	-	-	-	-	-	-	-	-	-	-	-	1	-	-	-	-	-	-	2	-	-	-	-	-
ED195_O26	ED 195	O26	+	+	-	1	1	1	2	5	-	1	1	2	-	-	-	2	-	4	3	1	-	-	1	1	4	1	-	2	3	4	2	2	3	2	2	1	1	2	3	5	-	-	-	-	2	2	2
ED196_O111	ED 196	O111	+	+	-	2	1	2	1	3	-	3	2	2	1	-	-	3	1	3	2	1	2	-	3	3	2	3	2	1	2	2	1	2	1	2	1	1	1	3	1	2	1	1	1	1	2	1	3
ED198_O111	ED 198	O111	+	+	-	2	1	2	1	3	-	3	2	2	1	-	-	3	1	2	2	1	2	-	3	3	2	3	1	1	2	2	1	2	1	2	1	1	1	3	1	2	1	1	1	1	1	1	3
ED199_O111	ED 199	O111	+	+	-	2	1	2	1	2	-	3	2	2	1	-	-	3	1	2	2	1	1	-	3	3	2	3	1	1	2	2	1	1	1	2	1	1	1	3	1	2	1	1	1	1	1	1	2
ED200_O111	ED 200	O111	+	+	-	2	1	2	1	3	-	3	2	2	1	-	-	3	1	2	2	1	1	-	3	3	2	3	1	1	2	2	1	1	1	2	1	1	1	3	1	2	1	1	1	1	1	1	2
ED201_O111	ED 201	O111	+	+	-	2	1	2	1	3	-	3	2	2	1	-	-	3	1	2	2	1	2	-	3	3	2	3	1	1	2	2	1	2	1	2	1	1	1	3	1	2	1	1	1	1	1	1	2
ED202_O111	ED 202	O111	+	+	-	2	1	2	1	3	-	3	2	2	1	-	-	3	1	2	2	1	1	-	3	3	2	3	1	1	2	2	1	1	1	2	1	1	1	3	1	2	1	1	1	1	1	1	2
ED203_O111	ED 203	O111	+	+	-	2	1	2	1	3	-	3	2	2	1	-	-	3	1	2	2	1	1	-	3	3	1	3	1	1	2	2	1	1	1	2	1	1	1	2	1	2	1	1	1	1	1	1	2
ED204_O111	ED 204	O111	+	+	-	2	1	2	1	3	-	3	2	2	1	-	-	3	1	2	2	1	1	-	3	3	2	3	1	1	2	2	1	1	1	2	1	1	1	3	1	2	1	1	1	1	1	1	2
ED205_O111	ED 205	O111	+	+	-	2	1	2	1	2	-	3	2	2	1	-	-	3	1	2	2	1	1	-	3	3	2	3	1	1	2	2	1	1	1	2	1	1	1	3	1	2	1	1	1	1	1	1	2
ED206_O111	ED 206	O111	+	+	-	2	1	2	1	3	-	3	2	2	1	-	-	3	1	2	2	1	1	-	3	3	2	3	1	1	2	2	1	1	1	2	1	1	1	3	1	2	1	1	1	1	1	1	2
ED227_O111	ED 227	O111	+	+	-	2	1	2	1	3	-	3	2	2	1	-	-	3	1	2	2	1	1	-	3	3	2	3	1	1	2	2	1	1	1	2	1	1	1	3	1	2	1	1	1	1	1	1	2
ED238_O121	ED 238	O121	+	+	-	1	1	1	2	5	-	1	1	2	-	4	-	2	-	4	4	1	3	-	1	1	4	1	-	1	3	4	2	2	3	2	2	1	1	2	3	5	1	1	1	1	2	1	2
ED258_O26	ED 258	O26	+	+	3	1	1	1	2	5	-	1	1	2	-	-	-	2	-	4	3	1	2	-	1	1	4	1	-	2	3	4	2	2	3	2	2	1	1	2	3	5	-	-	1	-	2	2	2
ED259_O103	ED 259	O103	+	+	-	1	1	1	2	4	-	1	1	2	-	-	-	2	-	4	3	1	-	-	-	1	4	1	-	2	3	4	2	2	3	2	2	1	1	2	2	5	1	1	1	1	2	1	2
ED285_O111	ED 285	O111	+	+	-	2	1	2	1	3	-	3	2	2	1	-	-	3	1	2	2	1	1	-	3	3	2	3	1	1	2	2	1	1	1	2	1	1	1	3	1	2	1	1	1	1	1	1	2
ED287_O103	ED 287	O103	+	+	-	1	1	1	2	5	-	1	1	2	-	-	-	2	-	4	3	1	-	-	-	1	4	1	-	2	2	4	2	2	3	2	2	1	1	2	2	5	1	1	1	1	2	1	2
ED313_O111	ED 313	O111	+	+	-	2	1	2	1	2	-	3	2	2	1	-	-	3	1	3	2	2	2	-	3	3	2	4	2	1	2	2	1	2	1	3	1	1	1	3	1	2	1	1	1	2	2	1	3
ED392_O26	ED 392	O26	+	+	-	1	1	1	2	5	-	1	1	2	-	-	-	2	-	4	3	1	-	-	1	1	4	1	-	2	3	4	2	2	3	2	2	1	1	2	3	5	-	-	-	-	2	2	2
ED411_O26	ED 411	O26	+	+	-	1	1	1	2	5	-	1	1	2	-	-	-	2	-	4	3	1	-	-	1	1	4	1	-	2	2	4	2	2	3	2	2	1	1	2	2	5	-	-	-	-	2	2	2
ED423_O26	ED 423	O26	+	+	-	1	1	1	2	5	-	1	1	2	-	-	-	2	-	4	3	1	-	-	1	1	4	1	-	2	3	4	2	2	3	2	2	1	1	2	3	5	-	-	-	-	2	2	2
ED471_O145	ED 471	O145	+	+	-	1	1	1	2	5	-	1	1	2	-	-	-	2	-	4	3	1	3	-	1	1	4	1	-	2	3	4	2	2	3	2	2	1	1	2	3	5	1	1	1	1	2	2	2
ED473_O145	ED 473	O145	+	+	1	1	2	1	4	6	1	1	2	2	2	1	1	2	1	1	1	1	2	1	2	2	1	3	1	1	2	2	1	1	1	1	1	1	1	3	1	3	1	1	1	1	2	2	2
ED476_O111	ED 476	O111	+	+	-	3	2	3	3	3	-	4	2	3	2	-	-	4	2	4	3	2	2	-	4	4	3	4	3	2	3	3	2	2	2	3	2	2	2	4	2	3	2	2	2	3	3	2	3
ED477_O26	ED 477	O26	+	+	-	2	1	2	3	6	-	2	2	3	3	-	1	3	1	5	3	2	2	1	2	2	4	2	2	3	3	6	3	2	4	3	3	2	2	3	3	6	-	1	1	2	4	3	3
ED551_O26	ED 551	O26	+	+	-	1	1	1	3	5	2	1	1	2	-	-	-	2	-	4	3	2	-	-	2	2	4	2	2	2	3	5	2	2	4	3	2	2	2	2	3	6	-	-	-	-	3	3	3
ED566_O145	ED 566	O145	+	+	1	1	2	1	5	6	2	1	2	2	3	2	1	3	1	2	2	2	2	2	3	3	2	4	2	1	2	2	1	2	2	1	1	1	1	4	2	3	2	1	1	2	2	3	3
ED567_O26	ED 567	O26	+	+	-	1	1	1	2	5	-	1	1	2	-	-	-	2	-	4	4	2	-	-	1	1	4	1	-	2	3	5	2	2	4	3	2	1	1	2	3	5	-	-	-	-	3	2	3
ED581_O111	ED 581	O111	+	+	-	2	1	2	1	3	-	3	2	2	1	-	-	3	1	2	2	1	1	-	-	3	2	3	1	1	2	2	1	1	1	2	1	1	1	3	1	2	1	1	1	1	1	1	2
ED585_O111	ED 585	O111	+	+	-	2	1	3	2	3	-	3	2	3	2	-	-	4	2	3	3	2	2	-	4	3	2	4	3	2	3	3	2	2	2	3	2	2	2	3	2	3	2	2	2	3	3	2	3
ED600_O26	ED 600	O26	+	+	-	2	1	1	3	5	-	1	2	2	-	-	-	3	1	4	3	2	2	-	2	2	3	2	2	2	3	5	3	2	4	3	2	2	2	3	3	6	1	1	1	2	3	3	3
ED602_O121	ED 602	O121	+	+	-	1	1	1	3	5	-	1	1	2	-	-	-	2	-	4	4	2	-	-	1	2	4	2	-	1	3	5	2	2	4	3	2	2	1	2	3	6	1	2	1	2	3	1	3
ED603_O121	ED 603	O121	+	+	-	1	1	1	3	5	-	1	1	2	-	-	-	2	-	4	4	2	-	-	1	1	4	1	-	1	3	5	2	2	4	3	2	2	1	2	3	5	1	1	1	2	3	1	3
ED608_O111	ED 608	O111	+	+	-	2	1	2	1	3	-	3	2	2	1	-	-	3	1	3	2	1	2	-	3	3	2	3	2	1	2	2	1	2	1	2	1	1	1	3	1	2	1	1	1	1	2	1	2
ED639_O26	ED 639	O26	+	+	-	1	1	1	2	5	-	1	1	2	-	-	-	2	-	4	4	1	-	-	1	1	4	1	-	2	3	5	2	2	3	2	2	1	1	2	3	5	-	-	-	-	2	2	2
ED643_O26	ED 643	O26	+	+	-	1	1	1	2	5	-	1	1	2	-	-	-	2	-	4	4	1	-	-	1	1	4	1	-	2	3	5	2	2	3	2	2	1	1	2	3	5	-	-	-	-	2	2	2
ED645_O145	ED 645	O145	+	+	1	1	2	1	4	6	1	1	2	2	2	1	1	2	1	1	1	1	2	1	2	2	1	3	1	1	2	2	1	1	1	1	1	1	1	3	1	3	-	-	-	-	2	2	2
ED654_O26	ED 654	O26	+	+	-	1	1	1	2	5	-	1	1	2	-	-	-	2	-	4	3	1	-	-	1	1	4	1	-	2	3	4	2	2	3	2	2	1	1	2	3	5	-	-	-	-	2	2	2
ED657_O145	ED 657	O145	+	+	1	1	2	1	4	5	1	1	2	2	2	1	1	2	1	1	1	1	2	1	2	2	1	3	1	1	2	2	98	1	1	1	1	1	1	3	1	3	-	-	-	-	2	2	2
ED664_O111	ED 664	O111	+	+	-	2	1	2	1	3	-	3	2	2	1	-	-	3	1	2	2	1	1	-	3	3	2	3	1	1	2	2	1	1	1	2	1	1	1	3	1	2	1	1	1	1	1	1	2
ED669_O26	ED 669	O26	+	+	-	1	1	1	2	5	-	1	1	2	-	-	-	2	-	4	3	1	3	-	1	1	4	1	1	2	3	4	2	2	3	2	2	1	1	2	3	5	-	-	-	-	2	2	2
ED672_O111	ED 672	O111	+	+	-	2	1	2	1	3	-	3	2	2	1	-	-	3	1	2	2	1	1	-	3	3	2	3	1	1	2	2	1	1	1	2	1	1	1	3	1	2	1	1	1	1	1	1	2
ED673_O111	ED 673	O111	+	+	-	2	1	2	1	3	-	3	2	2	1	-	-	3	1	2	2	1	1	-	3	3	2	3	1	1	2	2	1	1	1	2	1	1	1	3	1	2	1	1	1	1	1	1	2
ED674_O26	ED 674	O26	+	+	-	1	1	1	2	5	-	1	1	2	-	-	-	2	-	4	3	1	-	-	1	1	3	1	-	2	2	4	2	2	3	2	2	1	1	2	2	5	-	-	-	-	2	2	2
ED675_O26	ED 675	O26	+	+	-	1	1	1	2	5	1	1	1	2	-	-	-	2	98	4	3	1	-	-	1	1	4	1	1	2	3	4	2	2	3	2	2	1	1	2	2	5	-	-	-	-	2	2	2
ED676_O26	ED 676	O26	+	+	-	1	1	1	2	5	-	1	1	2	-	-	-	2	-	4	3	1	-	-	1	1	4	1	-	2	2	4	2	2	3	2	2	1	1	2	2	5	-	-	-	-	2	2	2
ED677_O103	ED 677	O103	+	+	-	1	1	1	2	5	-	1	1	2	-	-	-	2	-	4	4	1	2	-	2	1	4	1	1	2	2	4	2	2	3	2	2	1	1	2	2	5	-	-	-	-	2	2	2
ED712_O26	ED 712	O26	+	+	-	1	1	1	2	5	-	1	1	2	-	-	-	2	-	4	3	1	3	-	1	1	4	1	-	2	2	4	2	2	3	2	2	1	1	2	2	5	-	-	-	-	2	2	2
ED726_O26	ED 726	O26	+	+	-	1	1	1	2	5	-	1	1	2	-	-	-	2	-	4	3	1	-	-	1	1	4	1	-	2	2	4	2	2	3	2	2	1	1	2	2	5	-	-	-	-	2	2	2
ED728_O103	ED 728	O103	+	-	-	-	-	-	-	-	-	-	-	-	-	-	-	-	-	-	-	-	-	-	-	-	-	-	-	-	-	-	-	-	-	-	-	-	-	-	-	-	-	-	-	-	2	2	2
ED729_O26	ED 729	O26	+	+	-	1	1	1	2	5	-	1	1	2	-	-	-	2	-	4	3	1	-	-	1	1	4	1	-	2	3	4	2	2	3	2	2	1	1	2	3	5	-	-	-	-	2	2	2
ED733_O26	ED 733	O26	+	+	-	1	1	1	2	5	-	1	1	2	-	-	-	2	-	4	3	1	-	-	1	1	4	1	-	2	3	4	2	2	3	2	2	1	1	2	2	5	-	-	-	-	2	2	2
ED734_O111	ED 734	O111	+	+	-	2	1	2	1	3	-	3	2	2	1	-	-	3	1	2	2	1	1	-	3	3	2	3	1	1	2	2	1	1	1	2	1	1	1	3	1	2	1	1	1	1	1	1	2
ED735_O145	ED 735	O145	+	+	1	1	2	1	4	5	1	1	2	2	2	1	1	2	1	1	1	1	2	1	2	2	1	3	1	1	2	2	98	1	1	1	1	1	1	3	1	2	-	-	1	-	2	2	2
ED736_O121	ED 736	O121	-	+	-	1	1	1	2	5	-	1	1	2	-	-	-	2	-	4	3	1	-	-	1	1	4	1	-	2	2	4	2	2	3	2	2	1	1	2	2	5	1	1	1	1	2	2	2
ED737_O26	ED 737	O26	+	+	-	1	1	1	2	5	-	1	1	2	-	-	-	2	-	4	3	1	-	-	1	1	4	1	-	2	3	4	2	2	3	2	2	1	1	2	2	5	-	-	-	-	2	2	2
ED745_O26	ED 745	O26	+	+	-	1	1	1	2	5	-	1	1	2	-	-	-	2	-	4	3	1	-	-	1	1	4	1	-	2	2	4	2	2	3	2	2	1	1	2	2	5	-	-	-	-	2	2	2
ED760_O103	ED 760	O103	+	+	-	1	1	1	2	5	-	1	1	2	-	-	-	2	-	4	3	1	-	-	-	1	4	1	-	2	2	4	2	2	3	2	2	1	1	2	2	5	-	-	-	-	2	2	2
ED766_O26	ED 766	O26	-	+	-	1	1	1	2	5	-	1	1	2	-	-	-	2	-	4	2	1	-	-	1	1	3	1	1	2	2	4	2	2	3	2	2	1	1	2	2	5	-	1	-	-	2	2	2
ED767_O26	ED 767	O26	+	+	-	1	1	1	2	5	-	1	1	2	1	-	-	2	1	4	2	1	1	-	1	1	2	1	1	2	2	4	2	2	2	2	1	1	1	2	2	5	1	1	1	1	2	2	2
EF001_O111	EF 001	O111	-	+	-	2	1	2	1	3	-	3	2	2	1	-	-	3	1	2	2	1	1	-	3	3	2	3	1	1	2	2	1	1	1	2	1	1	1	3	1	2	-	-	-	-	2	1	1
EF002O55	EF 002	O 55	-	+	1	1	2	1	1	2	-	1	2	1	1	-	-	1	1	2	2	1	2	-	3	3	1	3	1	1	2	1	1	1	1	2	1	1	1	3	1	3	1	1	1	1	2	1	2
EF003_O26	EF 003	O 26	-	+	-	1	1	1	2	5	-	1	1	2	-	-	-	2	-	4	3	1	-	-	1	1	4	1	-	2	2	4	2	2	3	2	2	1	1	2	2	5	-	-	-	-	2	2	2
EF004O86	EF 004	O 86	-	+	1	1	2	1	98	1	-	3	2	1	1	-	-	2	1	2	2	1	2	-	3	2	2	3	1	1	2	2	1	1	1	2	1	1	1	3	1	2	-	-	-	-	-	-	-
EF005_O127	EF 005	O127	-	+	1	1	2	1	1	2	-	1	2	1	1	-	-	1	1	2	2	1	2	-	3	3	1	3	1	1	1	1	1	1	1	2	1	1	1	3	1	3	1	1	1	1	2	1	2
EF007_O125	EF 007	O125	-	+	1	1	2	1	1	2	-	3	2	1	2	1	-	1	1	1	2	1	2	-	3	2	2	2	2	1	2	2	1	1	1	2	1	1	1	3	1	3	-	-	1	-	-	-	2
EF008_O128	EF 008	O128	-	+	-	1	1	1	2	5	-	1	1	2	-	-	-	2	-	3	3	1	-	-	1	1	4	1	-	2	2	4	2	2	3	2	2	1	1	2	2	5	1	1	1	1	1	1	2
EF012_O114	EF 012	O114	-	+	-	1	1	1	2	5	-	1	1	2	-	-	-	2	-	4	3	1	-	-	1	1	4	1	-	2	3	4	2	2	3	2	2	1	1	2	2	5	1	1	1	1	2	-	3
EF026_O125	EF 026	O125	-	+	1	2	2	1	1	2	-	3	2	1	3	2	-	1	1	1	2	1	2	-	3	3	2	2	2	1	2	2	1	1	1	2	1	1	1	3	1	3	-	-	-	-	-	-	-
EF027_O26	EF 027	O 26	-	+	-	2	1	1	3	5	-	1	1	2	-	4	-	2	-	4	3	1	-	-	1	1	4	1	-	2	3	5	2	2	3	2	2	1	1	2	3	5	1	1	1	1	2	1	2
EF028O55	EF 028	O 55	-	+	2	2	2	1	5	6	2	1	2	2	3	2	1	2	1	2	1	2	3	1	3	3	1	3	2	1	2	2	1	2	2	1	1	1	1	3	1	3	1	1	1	2	3	2	3
EF030_O26	EF 030	O 26	-	+	-	2	1	1	3	5	-	1	1	2	-	-	-	2	-	4	4	2	-	-	1	1	3	1	-	2	3	5	2	2	4	3	2	2	1	2	3	5	-	-	-	-	3	2	3
EF031_O26	EF 031	O 26	-	+	-	2	1	2	3	6	-	1	2	2	-	-	-	2	-	4	4	2	-	-	2	2	4	2	-	1	3	5	2	2	4	3	2	2	2	2	3	6	-	-	-	-	3	3	3
EF033_O111	EF 033	O111	-	+	-	2	2	2	3	6	-	2	2	3	-	-	-	3	-	5	-	2	-	-	2	2	5	2	-	3	4	6	3	3	4	3	3	2	2	3	3	6	-	-	-	-	4	3	3
EF044_O127	EF 044	O127	-	+	-	3	2	4	3	4	-	4	3	4	2	-	-	4	2	4	3	2	3	-	4	4	3	4	3	2	4	3	2	2	2	3	2	2	2	4	2	2	-	-	-	-	4	2	2
EF050_O128	EF 050	O128	-	+	-	3	3	4	3	4	-	4	3	4	2	-	-	4	2	4	3	2	3	-	5	4	3	4	3	2	4	4	2	2	2	3	2	2	2	4	2	3	-	-	-	-	4	2	3
EF058_O127	EF 058	O127	-	+	-	99	3	4	3	4	-	99	4	4	3	-	-	99	3	5	4	3	3	-	5	99	4	5	4	3	4	4	3	3	3	4	3	3	3	5	3	3	-	-	-	-	6	3	3
EF059O55	EF 059	O 55	-	+	3	3	4	4	6	99	3	4	4	4	4	3	2	4	3	4	3	3	4	3	4	4	3	5	4	3	99	4	2	3	3	3	3	4	3	5	3	4	3	3	3	4	6	4	4
EF060O55	EF 060	O 55	-	+	2	2	3	2	5	6	2	2	3	3	3	2	2	3	2	3	2	2	3	2	3	3	3	4	3	2	3	3	1	2	2	2	2	2	2	4	2	3	2	2	2	3	4	3	3
EF062_O26	EF 062	O 26	-	+	-	2	2	2	3	6	-	2	2	3	-	-	-	3	-	5	4	2	4	-	2	2	5	2	-	3	4	6	3	3	4	3	3	2	2	3	3	6	-	-	-	-	4	3	3
EF063_O26	EF 063	O 26	-	+	-	2	2	2	3	6	-	2	2	3	-	-	-	3	-	5	4	2	4	-	2	2	5	2	-	3	4	6	3	3	4	3	3	2	2	3	3	6	-	-	2	-	4	3	3
EF070_O127	EF 070	O127	-	+	3	3	2	4	2	4	-	4	3	3	2	-	-	4	2	4	3	2	3	-	4	4	3	4	3	2	4	3	2	2	2	3	2	2	2	4	2	2	-	-	-	-	4	2	2
EF073_O125	EF 073	O125	-	+	2	2	4	2	2	3	-	4	3	2	3	2	-	2	2	3	3	2	3	-	3	3	3	3	4	2	4	3	2	2	2	3	2	2	2	4	2	3	-	-	-	-	-	-	-
EF078_O128	EF 078	O128	-	+	-	2	2	2	3	6	2	2	2	3	-	-	-	3	-	5	4	2	4	-	2	2	5	2	-	3	4	6	3	3	4	3	3	2	2	2	3	6	-	-	-	-	-	-	-
EF079_O26	EF 079	O 26	-	+	-	2	2	2	3	6	-	2	2	3	-	-	-	3	-	5	4	2	-	-	1	2	4	2	-	2	4	6	3	3	4	3	2	2	2	2	3	6	-	-	-	-	4	3	3
EF117_O127	EF 117	O127	-	+	2	2	3	2	1	3	-	2	3	2	2	-	-	2	2	4	2	2	3	-	4	4	2	4	3	2	3	2	2	2	2	3	2	2	2	4	2	3	2	2	2	3	4	2	3
EF123_O157	EF 123	O157	-	+	-	3	2	3	3	5	-	4	3	3	2	-	-	3	2	4	3	2	3	-	2	3	3	3	3	2	3	3	2	2	2	3	2	2	2	3	2	2	-	-	-	-	4	3	2
EF127nd	EF 127	n. d.	-	+	-	2	2	2	3	6	-	2	2	3	-	-	-	3	-	5	4	2	4	-	2	2	4	2	-	2	4	6	3	3	4	3	3	2	2	2	3	6	-	-	-	-	4	3	3
EF129O45	EF 129	O 45	-	+	-	2	2	2	3	6	-	2	2	3	-	-	-	3	-	5	4	2	-	-	2	2	5	2	-	2	4	6	3	3	4	3	3	2	2	2	3	6	-	-	-	-	4	3	3
EF130nd	EF 130	n. d.	-	+	2	2	3	2	1	3	-	2	3	2	2	-	-	2	2	4	3	2	3	-	5	4	2	4	3	2	3	2	2	2	2	3	2	2	2	4	2	3	2	2	2	3	4	2	3
EF133O86	EF 133	O 86	-	+	2	2	3	2	1	2	-	4	3	2	2	-	-	3	2	4	3	2	3	-	3	3	3	4	3	3	3	3	2	2	2	3	1	2	2	4	2	3	-	-	-	-	-	-	-
EF147_O26	EF 147	O 26	-	+	-	2	2	2	3	6	-	2	2	3	-	-	-	3	-	5	4	2	-	-	2	2	4	2	-	2	4	6	3	3	4	3	3	2	2	2	3	6	-	-	-	-	4	3	3
EF175_O26	EF 175	O 26	-	+	-	2	2	2	3	6	-	2	2	3	-	-	-	3	-	5	4	2	4	-	2	2	5	2	-	2	4	6	3	3	4	3	3	2	2	3	3	6	-	-	-	2	4	3	3
EF338_O26	EF 338	O 26	-	+	-	3	2	3	3	6	-	2	2	4	-	-	-	3	-	5	4	2	-	-	2	2	5	3	-	3	4	6	3	3	4	3	3	3	2	3	3	6	-	-	-	-	5	4	3
EF355_O26	EF 355	O 26	-	+	-	2	2	2	3	6	-	2	2	3	-	-	-	3	-	5	4	2	-	-	2	2	5	2	-	2	4	6	3	3	4	3	3	2	2	3	3	6	-	-	-	-	4	3	3
EF364_O26	EF 364	O 26	-	+	-	2	2	2	3	6	-	2	2	3	-	-	-	3	-	5	4	2	-	-	2	2	5	2	-	2	4	6	3	3	4	3	3	2	2	3	3	6	-	-	-	-	4	3	3
ER018_O103	ER 018	O103	-	+	-	2	2	2	3	6	-	2	2	3	-	-	-	3	-	5	4	2	3	-	2	2	4	2	-	2	4	6	3	3	4	3	3	2	2	2	3	6	2	2	2	3	4	2	3
ER019_O103	ER 019	O103	-	+	-	2	2	2	3	6	-	2	2	3	-	-	-	3	-	5	4	2	-	-	2	2	5	2	-	3	4	6	3	3	4	3	3	2	2	2	3	6	2	2	2	3	4	2	3
CB492O86H34	CB492	O86	-	+	2	2	3	2	1	2	-	4	3	2	2	-	-	3	2	4	2	1	3	-	-	3	3	3	3	2	3	3	2	2	2	3	1	2	2	4	2	3	-	-	-	-	-	-	-
CB8934O86H34	CB8934	O86	-	+	2	2	3	2	1	2	-	4	3	2	2	-	-	3	2	4	2	2	3	-	3	3	3	4	3	2	3	3	2	2	2	3	1	2	2	4	2	3	-	-	-	-	-	-	-
CB9308O86H34	CB9308	O86	-	+	2	2	3	2	1	2	-	4	3	2	2	-	-	3	2	4	2	2	3	-	3	3	3	4	3	2	3	3	2	2	2	3	1	2	2	4	2	3	-	-	-	-	-	-	-
ED161O86H40	ED161	O86	-	+	-	3	2	3	2	4	-	4	3	3	2	-	-	3	2	4	2	2	3	-	-	4	3	4	3	2	3	3	2	2	2	3	2	2	2	4	2	2	-	-	-	-	4	2	2
CB186O86H8	CB186	O86	-	+	2	2	3	2	1	4	-	4	3	2	2	-	-	2	2	3	2	2	3	-	-	4	3	4	3	2	3	2	2	2	2	3	2	2	2	3	2	3	-	-	-	-	-	-	-
CB4584O86H8	CB4584	O86	-	+	2	2	3	2	1	4	-	4	3	2	2	-	-	2	2	3	2	2	3	-	-	4	3	4	3	2	3	2	2	2	2	3	2	2	2	3	2	3	-	-	-	-	-	-	-
CB6926O86H8	CB6926	O86	-	+	2	2	3	2	1	4	-	4	3	2	2	-	-	2	2	3	2	2	3	-	-	4	3	4	3	2	3	2	2	2	2	3	2	2	2	3	2	3	-	-	-	-	-	-	-
CB30O86H8	CB30	O86	-	+	2	2	3	2	1	4	-	4	3	2	2	-	-	2	2	3	2	2	3	-	-	4	3	4	3	2	3	2	2	2	2	3	2	2	2	3	2	3	-	-	-	-	-	-	-
CB9761O86H8a	CB9761	O86	-	+	2	2	3	2	1	4	-	4	3	2	2	-	-	2	2	3	2	2	3	-	-	4	3	4	3	2	3	2	2	2	2	3	2	2	2	3	2	3	-	-	-	-	-	-	-
CB10141O88H25	CB10141	O88	+	-	-	2	-	-	-	-	-	-	-	-	-	-	-	-	-	-	-	-	-	-	-	-	-	-	-	-	-	-	-	-	-	-	-	-	-	-	-	-	-	3	2	-	-	-	-
CB9724O88H8a	CB9724	O88	-	+	2	2	3	2	1	4	-	4	3	2	2	-	-	2	2	3	2	2	3	-	4	4	3	4	3	2	3	2	2	2	2	3	2	2	2	3	2	3	-	-	-	-	-	-	-
Fred7O88ND	Fred7	O88	-	-	-	-	-	-	-	-	-	-	-	-	-	-	-	-	-	-	-	-	-	-	-	-	-	-	-	-	-	-	-	-	-	-	-	-	-	-	-	-	-	-	-	-	-	-	-
C352-09O89K+H-H2	C352-09	O89	-	+	-	2	2	2	3	6	-	2	2	3	-	-	-	3	-	5	-	2	-	-	2	2	5	2	-	3	4	6	3	3	4	3	3	2	2	2	3	6	-	-	-	-	-	-	-
CB9709O9H10	CB9709	O9	-	+	-	2	2	2	3	6	-	2	2	3	-	-	-	3	-	5	-	2	-	-	2	2	5	2	-	2	4	6	3	3	4	3	3	2	1	2	3	6	-	-	-	-	-	-	-
98HMPL479O91	98HMPL479	O91	+	-	-	-	-	-	-	-	-	-	-	-	-	-	-	-	-	-	-	-	-	-	-	-	-	-	-	-	-	-	-	-	-	-	-	-	-	-	-	-	-	-	-	-	-	-	-
ECA95O91	ECA95	O91	+	-	-	-	-	-	-	-	-	-	-	-	-	-	-	-	-	-	-	-	-	-	-	-	-	-	-	-	-	-	-	-	-	-	-	-	-	-	-	-	-	-	-	-	-	-	-
EH329O91	EH329	O91	+	-	-	-	-	-	-	-	-	-	-	-	-	-	-	-	-	-	-	-	-	-	-	-	-	-	-	-	-	-	-	-	-	-	-	-	-	-	-	-	3	2	2	-	-	-	-
MB38O91	MB38	O91	+	-	-	-	-	-	-	-	-	-	-	-	-	-	-	-	-	-	-	-	-	-	-	-	-	-	-	-	-	-	-	-	-	-	-	-	-	-	-	-	-	-	-	-	-	-	-
VTH35O91	VTH35	O91	+	-	-	-	-	-	-	-	-	-	-	-	-	-	-	-	-	-	-	-	-	-	-	-	-	-	-	-	-	-	-	-	-	-	-	-	-	-	-	-	-	-	-	-	-	-	-
ECA329O91H21	ECA329	O91	+	-	-	-	-	-	-	-	-	-	-	-	-	-	-	-	-	4	-	-	-	-	-	-	-	-	-	-	-	-	-	-	-	-	-	-	-	-	-	-	-	3	2	-	4	-	-
06QMA1811aO91H-	06QMA181.1a	O91	+	-	-	-	-	-	-	-	-	-	-	-	-	-	-	-	-	-	-	-	-	-	-	-	-	-	-	-	-	-	-	-	-	-	-	-	-	-	-	-	-	3	-	-	-	-	-
07QMA966O91H10	07QMA966	O91	+	-	-	-	-	-	-	-	-	-	-	-	-	-	-	-	-	-	-	-	-	-	-	-	-	-	-	-	-	-	-	-	-	-	-	-	-	-	-	-	-	-	-	-	-	-	-
CH-013O91H10	CH-013	O91	+	-	-	2	-	2	-	7	-	-	-	-	-	-	-	3	-	3	2	-	3	-	-	-	-	4	3	-	-	-	-	-	2	-	-	2	-	4	-	3	-	-	-	-	4	-	-
NV199O91H10	NV199	O91	+	-	-	-	-	-	-	-	-	-	-	-	-	-	-	-	-	-	-	-	-	-	-	-	-	-	-	-	-	-	-	-	-	-	-	-	-	-	-	-	-	-	-	-	-	-	-
85-489O91H21	85-489	O91	+	-	-	-	-	-	3	-	-	-	-	-	-	-	-	-	2	-	-	-	-	2	-	-	-	-	-	-	-	-	-	-	-	-	-	-	-	2	-	-	-	3	2	-	-	-	-
C170-08O91H21	C170-08	O91	+	-	-	-	-	-	-	-	-	-	-	-	-	-	-	-	-	-	-	-	-	-	-	-	-	-	-	-	-	-	-	-	-	-	-	-	-	-	-	-	-	3	2	-	-	-	-
CH-014O91H21	CH-014	O91	+	-	-	-	-	2	-	-	-	-	-	-	-	-	-	-	-	-	-	-	-	-	-	-	-	-	-	-	-	-	-	-	-	-	-	-	-	-	-	-	-	3	2	-	-	-	-
Fred9O91H21	Fred9	O91	+	-	-	-	-	-	-	-	-	-	-	-	-	-	-	-	-	-	-	-	-	-	-	-	-	-	-	-	-	-	-	-	-	-	-	-	-	-	-	-	-	3	2	-	-	-	-
C360-09O92__O107K+H-	C360-09	O92,O107	+	-	-	-	-	-	-	-	-	-	-	-	-	-	-	-	-	-	-	-	-	-	-	-	-	-	-	-	-	-	-	-	-	-	-	-	-	-	-	-	-	-	-	-	-	-	-
C364-09O92__O107K+H48	C364-09	O92,O107	+	-	-	-	-	-	-	-	-	-	-	-	-	-	-	-	-	-	-	-	-	-	-	-	-	-	-	-	-	-	-	-	-	-	-	-	-	-	-	-	-	-	-	-	-	-	-
NV282O96H19	NV282	O96	+	-	-	-	-	-	-	-	-	-	-	-	-	-	-	-	-	-	-	-	-	-	-	-	-	-	-	-	-	-	-	-	-	-	-	-	-	-	-	-	-	3	2	-	-	-	-
CB9753OK8H10	CB9753	OK8	-	+	-	2	2	2	3	6	-	2	2	3	-	-	-	3	-	5	4	2	-	-	2	2	4	2	-	2	4	6	3	3	4	3	3	2	1	2	3	6	-	-	-	-	-	-	-
DG531_2OntH2	DG531/2	Ont	-	+	-	2	2	2	3	6	-	2	2	3	-	-	-	3	-	5	4	2	-	-	2	2	4	2	-	2	4	6	3	3	4	3	3	2	2	2	3	6	-	-	-	-	-	-	-
DG256_4OntH2	DG256/4	Ont	-	+	-	2	2	2	3	6	-	2	2	3	-	-	-	3	-	5	-	2	-	-	1	2	4	2	-	2	4	6	3	3	4	3	3	2	2	2	3	6	-	-	-	-	5	-	-
CB9622OntH2	CB9622	Ont	-	+	-	2	2	2	3	6	-	2	2	3	-	-	-	3	-	5	2	2	-	-	-	2	4	2	-	2	4	6	3	3	4	3	3	2	2	2	3	6	-	-	-	-	4	3	3
CB9625OntH2	CB9625	Ont	-	+	-	2	2	2	3	6	-	2	2	3	-	-	-	3	-	5	-	2	-	-	-	2	4	2	-	2	4	6	3	3	4	3	3	2	2	2	3	6	-	-	-	-	4	3	3
CB9637ONTH2	CB9637	ONT	-	-	1	-	2	2	-	5	2	4	3	-	2	-	-	2	3	2	-	1	1	-	2	2	4	3	3	-	-	-	-	-	-	3	-	1	2	1	-	4	-	-	-	-	-	-	-
DG83_4OX177H11	DG83/4	OX177	-	+	-	2	2	2	3	6	-	2	2	3	-	-	-	3	-	5	-	2	-	-	2	2	4	2	-	2	4	6	3	3	4	3	3	2	2	2	3	6	3	3	3	-	4	3	3
DG83_2OX177H11	DG83/2	OX177	-	+	-	2	2	2	3	6	-	2	2	3	-	-	-	3	-	5	-	2	-	-	1	2	4	2	-	2	4	6	3	2	4	3	2	2	2	2	3	6	2	3	3	-	4	3	3
DG372_4OX177H6	DG372/4	OX177	-	+	2	2	3	2	1	4	-	4	3	2	2	-	-	2	2	3	2	2	3	-	-	4	3	4	3	2	3	3	2	2	2	3	2	2	2	3	2	3	-	-	-	-	-	-	-
NV225Ox178H19	NV225	Ox178	+	-	-	-	-	-	-	-	-	-	-	-	-	-	-	-	-	-	-	-	-	-	-	-	-	-	-	-	-	-	-	-	-	-	-	-	-	-	-	-	-	-	-	-	-	-	-
C118-00OX183K?H18	C118-00	OX183	-	-	-	-	-	-	-	-	-	-	-	-	-	-	-	-	-	-	-	-	-	-	-	-	-	-	-	-	-	-	-	-	-	-	-	-	-	-	-	-	-	-	-	-	-	-	-
C493-05OX184K-H11	C493-05	OX184	-	-	-	-	-	-	-	-	-	-	-	-	-	-	-	-	-	-	-	-	-	-	-	-	-	-	-	-	-	-	-	-	-	-	-	-	-	-	-	-	-	-	-	-	-	-	-
C134-00OX185K?H28	C134-00	OX185	+	-	-	-	-	-	-	-	-	-	-	-	-	-	-	-	-	-	-	-	-	-	-	-	-	-	-	-	-	-	-	-	-	-	-	-	-	-	-	-	-	-	-	-	-	-	-
C182-02OX186K-H-H2	C182-02	OX186	+	+	-	2	2	2	3	6	-	1	2	3	-	-	-	3	-	5	4	1	-	-	1	2	-	2	-	2	4	6	3	2	4	3	-	2	2	2	2	6	2	1	2	2	4	3	3
C559-59OX187Hbev	C559-59	OX187	+	-	-	-	-	-	-	-	-	-	-	-	-	-	-	-	-	-	-	-	-	-	-	-	-	-	-	-	-	-	-	-	-	-	-	-	-	-	-	-	-	-	-	-	-	-	-
CH-016OX3H-	CH-016	OX3	+	-	-	-	-	-	-	-	-	-	-	-	-	-	-	-	-	-	-	-	-	-	-	-	-	-	-	-	-	-	-	-	-	-	-	-	-	-	-	-	-	3	2	-	-	-	-
NV259OX3H2	NV259	OX3	+	-	-	-	-	-	-	-	-	-	-	-	-	-	-	-	-	-	-	-	-	-	-	-	-	-	-	-	-	-	-	-	-	-	-	-	-	-	-	-	-	3	2	-	-	-	-
NV234Ox3H21	NV234	Ox3	+	-	-	-	-	-	-	-	-	-	-	-	-	-	-	-	-	-	-	-	-	-	-	-	-	-	-	-	-	-	-	-	-	-	-	-	-	-	-	-	-	3	2	-	-	-	-
NV239Ox7H16	NV239	Ox7	+	-	-	-	-	-	-	-	-	-	-	-	-	-	-	-	-	-	-	-	-	-	-	-	-	-	-	-	-	-	-	-	-	-	-	-	-	-	-	-	-	-	-	-	-	-	-
Note. The PCR results for stx and eae targets are presented as positivity or negativity in the corresponding columns. The results for all the other ORFs are presented with a minus ("-") sign when negativity was determined and with a number corresponding to the detected allele, when positivity was detected.
[truncated: 46 more columns]

## Sheet: Sheet 2
Supplementary Table 1, Sheet 2. Alleles identified for the ORFs harboured by the LEE, OI-122 and OI-57 in STEC strains belonging to SPTs A and B (serogroups O157, O26, O111, O103, O145 and O121).
Sample_name	Strain	Serogroup	stx	eae	Z5101	Z5102	Z5103	Z5104	Z5105	Z5106	Z5107	Z5108	Z5109	Z5110	Z5111	Z5112	Z5114	Z5116	Z5117	Z5118	Z5119	Z5120	Z5121	Z5122	Z5123	Z5124	Z5125	Z5126	Z5127	Z5128	Z5129	Z5131	Z5132	Z5133	Z5134	Z5135	Z5136	Z5137	Z5139	Z5140	Z5142	Z5143	Z4318	Z4320	Z4321	Z4322	Z4325	Z4326	Z4327
ED010_O157H7	ED 010	O157	+	+	2	3	3	2	5	6	2	2	3	3	3	2	2	3	2	3	2	2	3	2	3	3	2	4	3	2	3	3	1	2	2	2	2	2	2	4	2	3	2	2	2	3	4	3	3
ED011_O157H7	ED 011	O157	+	+	2	3	3	2	5	6	2	2	3	3	3	2	2	3	2	3	2	2	3	2	3	4	2	4	3	2	3	3	2	2	2	2	2	2	2	4	2	3	2	2	2	4	4	3	3
ED039_O157H7	ED 039	O157	+	+	2	3	4	2	5	6	2	2	3	3	3	2	2	3	2	3	2	2	3	2	3	4	2	4	3	2	3	3	2	2	2	2	2	2	2	4	2	3	2	2	2	4	4	3	3
ED153a_O157H7	ED 153a	O157	+	+	3	3	4	3	6	7	2	3	4	4	4	3	2	4	3	4	3	3	3	3	3	4	3	5	3	3	4	4	2	3	2	2	3	3	2	4	2	4	2	2	2	4	5	4	4
ED154_O157H7	ED 154	O157	+	+	3	3	4	4	6	7	3	3	4	4	4	3	2	4	3	4	3	3	4	3	4	4	3	5	4	3	4	4	2	3	3	3	3	3	3	5	2	4	3	3	3	4	6	4	4
ED159_O157H-	ED 159	O157	+	+	2	2	3	2	5	6	2	2	3	3	3	2	2	3	2	3	2	2	3	2	3	3	2	4	3	2	3	3	1	2	2	2	2	2	2	4	2	3	2	2	2	3	4	3	3
ED164b_O157H7	ED 164b	O157	+	+	2	2	3	2	5	6	2	2	3	3	3	2	2	3	2	3	2	2	3	2	3	3	2	4	3	2	3	3	1	2	2	2	2	2	2	4	2	3	2	2	2	3	4	3	3
ED179_O157H7	ED 179	O157	+	+	2	2	3	2	5	6	2	2	3	3	3	2	2	3	2	3	2	2	3	2	3	3	2	4	3	2	3	4	1	2	2	2	2	2	2	4	2	3	2	2	2	3	4	3	3
ED212_O157H7	ED 212	O157	+	+	2	3	3	2	5	6	2	2	3	3	3	2	2	3	2	3	2	2	3	2	3	4	2	4	3	2	3	3	1	2	2	2	2	2	2	4	2	3	2	2	2	3	4	3	3
ED213_O157H7	ED 213	O157	+	+	2	2	3	2	5	6	2	2	3	3	3	2	2	3	2	3	2	2	3	2	3	3	2	4	3	2	3	3	1	2	2	2	2	2	2	4	2	3	2	2	2	3	4	3	3
ED257_O157H-	ED 257	O157	+	+	2	3	3	2	5	6	2	2	3	3	3	2	2	3	2	3	2	2	3	2	3	4	2	4	3	2	3	3	2	2	2	2	2	2	2	4	2	3	2	2	2	3	4	3	3
ED279_O157H7	ED 279	O157	+	+	2	2	3	2	5	6	2	2	3	3	3	2	2	3	2	3	2	2	3	2	3	3	2	4	3	2	3	3	1	2	2	2	2	2	2	4	2	3	2	2	2	3	4	3	3
ED280_O157H7	ED 280	O157	+	+	2	2	3	2	5	6	2	2	3	3	3	2	2	3	2	3	2	2	3	2	3	3	2	4	3	2	3	3	1	2	2	2	2	2	2	4	2	3	2	2	2	3	4	3	3
ED297_O157H7	ED 297	O157	+	+	2	2	3	2	5	6	2	2	3	3	3	2	2	3	2	3	2	2	3	2	3	3	2	4	3	2	3	3	1	2	2	2	2	2	2	4	2	3	2	2	2	3	4	3	3
ED307_O157	ED 307	O157	+	+	2	2	3	2	5	6	2	2	3	3	3	2	2	3	2	3	2	2	3	2	3	3	2	4	3	2	3	3	1	2	2	2	2	2	2	4	2	3	2	2	2	3	4	3	3
ED308_O157	ED 308	O157	+	+	2	2	3	2	5	6	2	2	3	3	3	2	2	3	2	3	2	2	3	2	3	3	2	4	3	2	3	3	1	2	2	2	2	2	2	4	2	3	2	2	2	3	4	3	3
ED345_O157H7	ED 345	O157	+	+	2	2	3	2	5	6	2	2	3	3	3	2	2	3	2	3	2	2	3	2	3	3	2	4	3	2	3	3	1	2	2	2	2	2	2	4	2	3	2	2	2	3	4	3	3
ED413_O157	ED 413	O157	+	+	2	2	3	2	5	6	2	2	3	3	3	2	2	3	2	3	2	2	3	2	3	3	2	4	3	2	3	3	1	2	2	2	2	2	2	4	2	3	2	2	2	3	4	3	3
ED414_O157	ED 414	O157	+	+	2	2	3	2	5	6	2	2	3	3	3	2	2	3	2	3	2	2	3	2	3	3	2	4	3	2	3	3	1	2	2	2	2	2	2	4	2	3	2	2	2	3	4	3	3
ED415_O157	ED 415	O157	+	+	2	2	3	2	5	6	2	2	3	3	3	2	2	3	2	3	2	2	3	2	3	3	2	4	3	2	3	3	1	2	2	2	2	2	2	4	2	3	2	2	2	3	4	3	3
ED416_O157H-	ED 416	O157	+	+	2	2	3	2	5	6	2	2	3	3	3	2	2	3	2	3	2	2	3	2	3	3	2	4	3	2	3	3	1	2	2	2	2	2	2	4	2	3	2	2	2	3	4	3	3
ED418_O157	ED 418	O157	+	+	2	2	3	2	5	6	2	2	3	3	3	2	2	3	2	3	2	2	3	2	3	3	2	4	3	2	3	3	1	2	2	2	2	2	2	4	2	3	2	2	2	3	4	3	3
ED419_O157	ED 419	O157	+	+	2	2	3	2	5	6	2	2	3	3	3	2	2	3	2	3	2	2	3	2	3	3	2	4	3	2	3	3	1	2	2	2	2	2	2	4	2	3	2	2	2	3	4	3	3
ED420_O157	ED 420	O157	+	+	2	2	3	2	5	6	2	2	3	3	3	2	2	3	2	3	2	2	3	2	3	3	2	4	3	2	3	3	1	2	2	2	2	2	2	4	2	3	2	2	2	3	4	3	3
ED421_O157	ED 421	O157	+	+	2	2	3	2	5	6	2	2	3	3	3	2	2	3	2	3	2	2	3	2	3	3	2	4	3	2	3	3	1	2	2	2	2	2	2	4	2	3	2	2	2	3	4	3	3
ED422_O157	ED 422	O157	+	+	2	2	3	2	5	6	2	2	3	3	3	2	2	3	2	3	2	2	3	2	3	3	2	4	3	2	3	3	1	2	2	2	2	2	2	4	2	3	2	2	2	3	4	3	3
ED449_O157	ED 449	O157	+	+	2	2	3	2	5	6	2	2	3	3	3	2	2	3	2	3	2	2	3	2	3	4	2	4	3	2	3	3	1	2	2	2	2	2	2	4	2	3	2	2	2	3	4	3	3
ED450_O157	ED 450	O157	+	+	2	2	3	2	5	6	2	2	3	3	3	2	2	3	2	3	2	2	3	2	3	3	2	4	3	2	3	3	1	2	2	2	2	2	2	4	2	3	2	2	2	3	4	3	3
ED467_O157	ED 467	O157	+	+	2	2	3	2	5	6	2	2	3	3	3	2	2	3	2	3	2	2	3	2	3	4	2	4	3	2	3	3	1	2	2	2	2	2	2	4	2	3	2	2	2	3	4	3	3
ED472_O157	ED 472	O157	+	+	2	2	3	2	5	6	2	2	3	3	3	2	2	3	2	3	2	2	3	2	3	3	2	4	3	2	3	3	1	2	2	2	2	2	2	4	2	3	2	2	2	3	4	3	3
ED479_O157	ED 479	O157	+	+	2	2	3	2	5	6	2	2	3	3	3	2	2	3	2	3	2	2	3	2	3	3	2	4	3	2	3	3	1	2	2	2	2	2	2	4	2	3	2	2	2	3	4	3	3
ED497_O157	ED 497	O157	+	+	2	2	3	2	5	6	2	2	3	3	3	2	2	3	2	3	2	2	3	2	3	3	2	4	3	2	3	3	1	2	2	2	2	2	2	4	2	3	2	2	2	3	4	3	3
ED498_O157	ED 498	O157	+	+	2	2	3	2	5	6	2	2	3	3	3	2	2	3	2	3	2	2	3	2	3	3	2	4	3	2	3	4	1	2	2	2	2	2	2	4	2	3	2	2	2	3	4	3	3
ED499_O157	ED 499	O157	+	+	2	2	3	2	5	6	2	2	3	3	3	2	2	3	2	3	2	2	3	2	3	3	2	4	3	2	3	4	1	2	2	2	2	2	2	4	2	3	2	2	2	3	4	3	3
ED500_O157	ED 500	O157	+	+	2	2	3	2	5	6	2	2	3	3	3	2	2	3	2	3	2	2	3	2	3	3	2	4	3	2	3	3	1	2	2	2	2	2	2	4	2	3	2	2	2	3	4	3	3
ED507_O157	ED 507	O157	+	+	2	2	3	2	5	6	2	2	3	3	3	2	2	3	2	3	2	2	3	2	3	3	2	4	3	2	3	3	1	2	2	2	2	2	2	4	2	3	2	2	2	3	4	3	3
ED508_O157	ED 508	O157	+	+	2	2	3	2	5	6	2	2	3	3	3	2	2	3	2	3	2	2	3	2	3	3	2	4	3	2	3	4	1	2	2	2	2	2	2	4	2	3	2	2	2	3	4	3	3
ED514_O157H7	ED 514	O157	+	+	2	2	3	2	5	6	2	2	3	3	3	2	2	3	2	3	2	2	3	2	3	3	2	4	3	2	3	3	1	2	2	2	2	2	2	4	2	3	2	2	2	3	4	3	3
ED515_O157H7	ED 515	O157	+	+	2	2	3	2	5	6	2	2	3	3	3	2	2	3	2	3	2	2	3	2	3	3	2	4	3	2	3	3	1	2	2	2	2	2	2	4	2	3	2	2	2	3	4	3	3
ED516_O157H7	ED 516	O157	+	+	2	2	3	2	5	6	2	2	3	3	3	2	2	3	2	3	2	2	3	2	3	3	2	4	3	2	3	3	1	2	2	2	2	2	2	4	2	3	2	2	2	3	4	3	3
ED517_O157H7	ED 517	O157	+	+	2	3	4	3	6	7	2	3	4	4	4	3	2	4	2	4	3	3	3	3	3	4	3	5	3	3	4	4	2	3	2	2	3	3	2	5	2	4	2	2	2	4	5	4	4
ED518_O157H7	ED 518	O157	+	+	2	2	3	2	5	7	2	2	3	3	4	3	2	3	2	4	3	2	3	3	3	4	3	4	3	3	4	4	2	3	2	2	2	3	2	4	2	4	2	2	2	4	5	4	4
ED523_O157	ED 523	O157	+	+	2	2	3	2	5	6	2	2	3	3	3	2	2	3	2	3	2	2	3	2	3	4	3	4	3	2	3	4	2	3	2	2	2	2	2	4	2	3	2	2	2	4	4	3	3
ED526_O157	ED 526	O157	+	+	2	2	3	2	5	6	2	2	3	3	3	2	2	3	2	3	2	2	3	2	3	4	2	4	3	2	3	3	2	2	2	2	2	2	2	4	2	3	2	2	2	4	4	3	3
ED549_O157	ED 549	O157	+	+	2	2	3	2	5	6	2	2	3	3	3	2	2	3	2	3	2	2	3	2	3	4	2	4	3	2	3	3	1	2	2	2	2	2	2	4	2	3	2	2	2	3	4	3	3
ED565_O157	ED 565	O157	+	+	2	2	3	2	5	6	2	2	3	3	3	2	2	3	2	3	2	2	3	2	3	4	2	4	3	2	3	3	2	2	2	2	2	2	2	4	2	3	2	2	2	3	4	3	3
ED593_O157	ED 593	O157	+	+	2	3	4	2	6	7	2	3	3	4	4	3	2	3	2	4	3	3	3	3	3	4	3	5	3	3	4	4	2	3	2	2	3	3	2	4	2	4	2	2	2	4	5	4	4
ED594_O157	ED 594	O157	+	+	2	2	3	2	5	6	2	2	3	3	3	2	2	3	2	4	2	2	3	3	3	4	3	4	3	2	4	4	2	3	2	2	2	3	2	4	2	4	2	2	2	4	4	4	4
ED597_O157	ED 597	O157	+	+	2	2	3	2	5	6	2	2	3	3	3	2	2	3	2	3	2	2	3	2	3	4	2	4	3	2	3	3	2	3	2	2	2	2	2	4	2	3	2	2	2	4	4	3	3
ED601_O157	ED 601	O157	+	+	2	2	3	2	5	6	2	2	3	3	3	2	2	3	2	3	2	2	3	2	3	4	2	4	3	2	3	3	1	2	2	2	2	2	2	4	2	3	2	2	2	4	4	3	3
ED604_O157	ED 604	O157	+	+	2	2	3	2	5	6	2	2	3	3	3	2	2	3	2	3	2	2	3	2	3	3	2	4	3	2	3	3	1	2	2	2	2	2	2	4	2	3	2	2	2	3	4	3	3
ED605_O157	ED 605	O157	+	+	2	3	3	2	5	6	2	2	3	3	3	2	2	3	2	4	2	2	3	2	3	4	3	4	3	2	4	4	2	3	2	2	2	3	2	4	2	3	2	2	2	4	4	4	4
ED606_O157	ED 606	O157	+	+	2	2	3	2	5	6	2	2	3	3	3	2	2	3	2	3	2	2	3	2	3	4	2	4	3	2	3	3	1	2	2	2	2	2	2	4	2	3	2	2	2	3	4	3	3
ED607_O157	ED 607	O157	+	+	2	2	3	2	5	6	2	2	3	3	3	2	2	3	2	3	2	2	3	2	3	3	2	4	3	2	3	3	1	2	2	2	2	2	2	4	2	3	2	2	2	3	4	3	3
ED636_O157	ED 636	O157	+	+	2	2	3	2	5	6	2	2	3	3	3	2	2	3	2	3	2	2	3	2	3	3	2	4	3	2	3	4	1	2	2	2	2	2	2	4	2	3	2	2	2	3	4	3	3
ED644_O157	ED 644	O157	+	+	2	2	3	2	5	6	2	2	3	3	3	2	2	3	2	3	2	2	3	2	3	3	2	4	3	2	3	4	1	2	2	2	2	2	2	4	2	3	2	2	2	3	4	3	3
ED647_O157	ED 647	O157	+	+	2	2	3	2	5	6	2	2	3	3	3	2	2	3	2	3	2	2	3	2	3	3	2	4	3	2	3	3	1	2	2	2	2	2	2	4	2	3	2	2	2	3	4	3	3
ED653_O157	ED 653	O157	+	+	2	2	3	2	5	6	2	2	3	3	3	2	2	3	2	3	2	2	3	2	3	3	2	4	3	2	3	3	1	2	2	2	2	2	2	4	2	3	2	2	2	3	4	3	3
ED659_O157	ED 659	O157	+	+	2	2	3	2	5	6	2	2	3	3	3	2	2	3	2	3	2	2	3	2	3	3	2	4	3	2	3	3	1	2	2	2	2	2	2	4	2	3	2	2	2	3	4	3	3
ED660_O157	ED 660	O157	+	+	2	2	3	2	5	6	2	2	3	3	3	2	2	3	2	3	2	2	3	2	3	3	2	4	3	2	3	3	1	2	2	2	2	2	2	4	2	3	2	2	2	3	4	3	3
ED661_O157	ED 661	O157	+	+	2	2	3	2	5	6	2	2	3	3	3	2	2	3	2	3	2	2	3	2	3	3	2	4	3	2	3	3	1	2	2	2	2	2	2	4	2	3	2	2	2	3	4	3	3
ED662_O157	ED 662	O157	+	+	2	2	3	2	5	6	2	2	3	3	3	2	2	3	2	3	2	2	3	2	3	3	2	4	3	2	3	3	1	2	2	2	2	2	2	4	2	3	2	2	2	3	4	3	3
ED663_O157	ED 663	O157	+	+	2	2	3	2	5	6	2	2	3	3	3	2	2	3	2	3	2	2	3	2	3	3	2	4	3	2	3	3	1	2	2	2	2	2	2	4	2	3	2	2	2	3	4	3	3
ED665_O157	ED 665	O157	+	+	2	2	3	2	5	6	2	2	3	3	3	2	2	3	2	3	2	2	3	2	3	3	2	4	3	2	3	3	1	2	2	2	2	2	2	4	2	3	2	2	2	3	4	3	3
ED666_O157	ED 666	O157	+	+	2	2	3	2	5	6	2	2	3	3	3	2	2	3	2	3	2	2	3	2	3	3	2	4	3	2	3	3	1	2	2	2	2	2	2	4	2	3	2	2	2	3	4	3	3
ED667_O157	ED 667	O157	+	+	2	2	3	2	5	6	2	2	3	3	3	2	2	3	2	3	2	2	3	2	3	3	2	4	3	2	3	3	1	2	2	2	2	2	2	4	2	3	2	2	2	3	4	3	3
ED668_O157	ED 668	O157	+	+	2	2	3	2	5	6	2	2	3	3	3	2	2	3	2	3	2	2	3	2	3	3	2	4	3	2	3	3	1	2	2	2	2	2	2	4	2	3	2	2	2	3	4	3	3
ED670_O157	ED 670	O157	+	+	2	3	4	2	5	6	2	2	3	3	3	2	2	3	2	4	2	2	3	2	3	4	3	4	3	3	4	4	2	3	2	2	3	3	2	4	2	3	2	2	2	4	5	4	4
ED671_O157	ED 671	O157	+	+	2	2	3	2	5	6	2	2	3	3	3	2	2	3	2	3	2	2	3	2	3	3	2	4	3	2	3	3	1	2	2	2	2	2	2	4	2	3	2	2	2	3	4	3	3
ED679_O157	ED 679	O157	+	+	2	2	3	2	5	6	2	2	3	3	3	2	2	3	2	3	2	2	3	2	3	3	2	4	3	2	3	4	1	2	2	2	2	2	2	4	2	3	2	2	2	3	4	3	3
ED680_O157	ED 680	O157	+	+	2	2	3	2	5	6	2	2	3	3	3	2	2	3	2	3	2	2	3	2	3	3	2	4	3	2	3	4	1	2	2	2	2	2	2	4	2	3	2	2	2	3	4	3	3
ED686_O157	ED 686	O157	+	+	2	2	3	2	5	6	2	2	3	3	3	2	2	3	2	3	2	2	3	2	3	4	2	4	3	2	3	3	1	2	2	2	2	2	2	4	2	3	2	2	2	3	4	3	3
ED687_O157	ED 687	O157	+	+	2	2	3	2	5	6	2	2	3	3	3	2	2	3	2	3	2	2	3	2	3	3	2	4	3	2	3	3	1	2	2	2	2	2	2	4	2	3	2	2	2	3	4	3	3
ED698_O157	ED 698	O157	+	+	2	3	3	2	5	6	2	2	3	3	3	2	2	3	2	4	2	2	3	2	3	4	3	4	3	3	4	3	2	3	2	2	2	3	2	4	2	3	2	2	2	4	4	4	4
ED699_O157	ED 699	O157	+	+	2	2	3	2	5	6	2	2	3	3	3	2	2	3	2	3	2	2	3	2	3	3	2	4	3	2	3	3	1	2	2	2	2	2	2	4	2	3	2	2	2	3	4	3	3
ED700_O157	ED 700	O157	+	+	2	3	4	2	5	6	2	2	3	3	3	2	2	3	2	4	2	2	3	2	3	4	3	4	3	3	4	4	2	3	2	2	3	3	2	4	2	3	2	2	2	4	5	4	4
ED704_O157	ED 704	O157	+	+	2	2	3	2	5	6	2	2	3	3	3	2	2	3	2	3	2	2	3	2	3	3	2	4	3	2	3	3	1	2	2	2	2	2	2	4	2	3	2	2	2	3	4	3	3
ED707_O157	ED 707	O157	+	+	2	2	3	2	5	6	2	2	3	3	3	2	2	3	2	3	2	2	3	2	3	3	2	4	3	2	3	3	1	2	2	2	2	2	2	4	2	3	2	2	2	3	4	3	3
ED711_O157	ED 711	O157	+	+	2	2	3	2	5	6	2	2	3	3	3	2	2	3	2	3	2	2	3	2	3	3	2	4	3	2	3	4	1	2	2	2	2	2	2	4	2	3	2	2	2	3	4	3	3
ED727_O157	ED 727	O157	+	+	2	3	3	2	5	6	2	2	3	3	3	2	2	3	2	3	2	2	3	2	3	4	2	4	3	2	3	3	2	3	2	2	2	2	2	4	2	3	2	2	2	3	4	3	4
ED730_O157	ED 730	O157	+	+	2	2	3	2	5	6	2	2	3	3	3	2	2	3	2	3	2	2	3	2	3	3	2	4	3	2	3	3	1	2	2	2	2	2	2	4	2	3	2	2	2	3	4	3	3
ED021_O26H11	ED 021	O26	+	+	3	2	2	2	3	5		2	2	3	-	-	-	3	-	5	4	2	4	-	2	2	4	2	-	3	4	6	3	3	4	3	3	2	2	3	3	6	-	-	2	-	4	3	3
ED028_O145	ED 028	O145	+	+	2	2	3	2	5	6	2	2	3	3	3	2	2	3	2	3	2	2	3	2	3	3	2	4	3	2	3	3	1	2	2	2	2	2	2	4	2	3	-	-	-	-	4	3	3
ED031_O111	ED 031	O111	+	+	3	3	2	3	2	3		4	3	3	2	-	-	4	2	4	3	2	3	-	4	4	3	4	3	2	3	3	2	2	2	3	2	2	2	3	2	3	2	2	2	3	4	2	3
ED047_O111	ED 047	O111	+	+	4	3	2	3	2	4		4	3	3	2	-	-	4	2	4	3	2	3	-	4	4	3	4	3	2	3	3	2	3	2	3	2	2	2	3	2	3	2	2	2	3	4	2	3
ED056_O26	ED 056	O26	+	+	4	2	2	2	3	5		2	2	3	-	-	-	3	-	5	4	2	4	-	2	2	5	2	-	3	4	6	3	3	4	3	3	2	2	3	3	6	-	-	-	-	4	3	3
ED069_O26	ED 069	O26	+	+	4	2	2	2	3	6		2	2	3	-	-	-	3	-	5	4	2	4	-	2	2	5	2	-	3	4	6	3	3	4	3	3	3	2	3	3	6	-	-	-	-	4	3	3
ED071_O111	ED 071	O111	+	+		3	2	4	2	4		4	3	3	2	-	-	4	2	4	3	2	3	-	-	4	3	4	3	2	3	3	2	3	2	3	2	2	2	3	2	3	2	2	2	3	4	2	3
ED072_O111	ED 072	O111	+	+		3	2	4	3	4		4	3	3	2	-	-	4	2	4	3	2	3	-	4	4	3	4	3	2	3	3	2	3	2	3	2	3	3	4	2	3	2	2	2	4	4	2	4
ED073_O111	ED 073	O111	+	+		2	1	2	1	3		3	2	2	1	-	-	3	1	2	2	1	1	-	3	3	2	3	1	1	2	2	1	1	1	2	1	1	1	3	1	2	1	1	1	1	1	1	2
ED075_O26	ED 075	O26	+	+		2	1	1	3	5		1	1	2	-	-	-	2	-	4	4	1	-	-	1	1	4	1	-	2	3	5	2	2	3	2	2	1	1	2	3	5	-	-	-	-	3	2	3
ED080_O26	ED 080	O26	+	+		2	1	2	3	5		1	2	2	-	-	-	2	-	4	3	2	-	-	1	2	4	1	-	2	3	5	2	2	4	3	2	2	2	2	3	6	-	-	-	-	3	3	3
ED082_O111	ED 082	O111	+	+		2	1	2	2	4		3	2	2	2	-	-	3	1	3	3	2	2	-	3	3	2	4	2	1	2	2	1	2	1	3	1	1	1	3	2	3	1	2	1	2	2	1	3
ED141_O26	ED 141	O26	+	+		2	2	2	3	6		2	2	3	-	-	-	3	-	5	4	2	-	-	2	2	4	2	-	3	3	6	3	2	4	3	3	2	2	3	3	6	-	-	-	-	4	3	3
ED142_O111	ED 142	O111	+	+		3	2	3	3	3		4	2	3	2	-	-	4	2	4	3	2	2	-	4	4	3	4	3	2	3	3	2	2	2	3	2	2	2	4	2	3	2	2	2	3	3	2	3
ED147_O26	ED 147	O26	+	+		1	1	1	2	5		1	1	2	-	-	-	2	-	4	3	1	-	-	1	1	4	1	-	2	3	4	2	2	3	2	2	1	1	2	3	5	-	-	1	-	2	2	2
ED166_O26	ED 166	O26	+	+		1	1	1	2	5		1	1	2	-	-	-	2	-	4	3	1	-	-	1	1	4	1	-	2	2	4	2	2	3	2	2	1	1	2	2	5	-	-	-	-	2	2	2
ED172_O103	ED 172	O103	+	+		1	1	1	2	5		1	1	2	-	-	-	2	-	4	4	1	3	-	-	1	4	1	-	2	3	4	2	2	3	2	2	1	1	2	3	5	-	-	-	-	2	2	2
ED178_O111	ED 178	O111	+	+		2	1	2	1	3		3	2	2	1	-	-	3	1	2	2	1	1	-	3	3	2	3	1	1	2	2	1	1	1	2	1	1	1	3	1	2	1	1	1	1	1	1	2
ED180_O26	ED 180	O26	+	+		2	1	1	3	5		1	1	2	-	-	-	2	-	4	4	1	3	-	1	1	4	1	-	2	3	5	2	2	3	2	2	1	1	2	3	5	-	-	-	1	2	2	2
ED182_O111	ED 182	O111	+	+		2	1	2	1	2		3	2	2	1	-	-	3	1	2	2	1	1	-	3	3	2	3	1	1	2	2	1	1	1	2	1	1	1	3	1	2	1	1	1	1	1	1	2
ED183_O111	ED 183	O111	+	+		2	1	2	1	2		3	2	2	1	-	-	3	1	2	2	1	1	-	3	3	2	3	1	1	2	2	1	1	1	2	1	1	1	3	1	2	1	1	1	1	2	1	2
ED184_O111	ED 184	O111	+	+		2	1	2	1	2		3	2	2	1	-	-	3	1	2	2	1	1	-	3	3	2	3	1	1	2	2	1	1	1	2	1	1	1	2	1	2	1	1	1	1	1	1	2
ED185_O111	ED 185	O111	+	+		2	1	2	1	2		3	2	2	1	-	-	3	1	2	2	1	1	-	3	3	2	3	1	1	2	2	1	1	1	2	1	1	1	3	1	2	1	1	1	1	1	1	2
ED195_O26	ED 195	O26	+	+		1	1	1	2	5		1	1	2	-	-	-	2	-	4	3	1	-	-	1	1	4	1	-	2	3	4	2	2	3	2	2	1	1	2	3	5	-	-	-	-	2	2	2
ED196_O111	ED 196	O111	+	+		2	1	2	1	3		3	2	2	1	-	-	3	1	3	2	1	2	-	3	3	2	3	2	1	2	2	1	2	1	2	1	1	1	3	1	2	1	1	1	1	2	1	3
ED198_O111	ED 198	O111	+	+		2	1	2	1	3		3	2	2	1	-	-	3	1	2	2	1	2	-	3	3	2	3	1	1	2	2	1	2	1	2	1	1	1	3	1	2	1	1	1	1	1	1	3
ED199_O111	ED 199	O111	+	+		2	1	2	1	2		3	2	2	1	-	-	3	1	2	2	1	1	-	3	3	2	3	1	1	2	2	1	1	1	2	1	1	1	3	1	2	1	1	1	1	1	1	2
ED200_O111	ED 200	O111	+	+		2	1	2	1	3		3	2	2	1	-	-	3	1	2	2	1	1	-	3	3	2	3	1	1	2	2	1	1	1	2	1	1	1	3	1	2	1	1	1	1	1	1	2
ED201_O111	ED 201	O111	+	+		2	1	2	1	3		3	2	2	1	-	-	3	1	2	2	1	2	-	3	3	2	3	1	1	2	2	1	2	1	2	1	1	1	3	1	2	1	1	1	1	1	1	2
ED202_O111	ED 202	O111	+	+		2	1	2	1	3		3	2	2	1	-	-	3	1	2	2	1	1	-	3	3	2	3	1	1	2	2	1	1	1	2	1	1	1	3	1	2	1	1	1	1	1	1	2
ED203_O111	ED 203	O111	+	+		2	1	2	1	3		3	2	2	1	-	-	3	1	2	2	1	1	-	3	3	1	3	1	1	2	2	1	1	1	2	1	1	1	2	1	2	1	1	1	1	1	1	2
ED204_O111	ED 204	O111	+	+		2	1	2	1	3		3	2	2	1	-	-	3	1	2	2	1	1	-	3	3	2	3	1	1	2	2	1	1	1	2	1	1	1	3	1	2	1	1	1	1	1	1	2
ED205_O111	ED 205	O111	+	+		2	1	2	1	2		3	2	2	1	-	-	3	1	2	2	1	1	-	3	3	2	3	1	1	2	2	1	1	1	2	1	1	1	3	1	2	1	1	1	1	1	1	2
ED206_O111	ED 206	O111	+	+		2	1	2	1	3		3	2	2	1	-	-	3	1	2	2	1	1	-	3	3	2	3	1	1	2	2	1	1	1	2	1	1	1	3	1	2	1	1	1	1	1	1	2
ED227_O111	ED 227	O111	+	+		2	1	2	1	3		3	2	2	1	-	-	3	1	2	2	1	1	-	3	3	2	3	1	1	2	2	1	1	1	2	1	1	1	3	1	2	1	1	1	1	1	1	2
ED238_O121	ED 238	O121	+	+		1	1	1	2	5		1	1	2	-	4	-	2	-	4	4	1	3	-	1	1	4	1	-	1	3	4	2	2	3	2	2	1	1	2	3	5	1	1	1	1	2	1	2
ED258_O26	ED 258	O26	+	+	3	1	1	1	2	5		1	1	2	-	-	-	2	-	4	3	1	2	-	1	1	4	1	-	2	3	4	2	2	3	2	2	1	1	2	3	5	-	-	1	-	2	2	2
ED259_O103	ED 259	O103	+	+		1	1	1	2	4		1	1	2	-	-	-	2	-	4	3	1	-	-	-	1	4	1	-	2	3	4	2	2	3	2	2	1	1	2	2	5	1	1	1	1	2	1	2
ED285_O111	ED 285	O111	+	+		2	1	2	1	3		3	2	2	1	-	-	3	1	2	2	1	1	-	3	3	2	3	1	1	2	2	1	1	1	2	1	1	1	3	1	2	1	1	1	1	1	1	2
ED287_O103	ED 287	O103	+	+		1	1	1	2	5		1	1	2	-	-	-	2	-	4	3	1	-	-	-	1	4	1	-	2	2	4	2	2	3	2	2	1	1	2	2	5	1	1	1	1	2	1	2
ED313_O111	ED 313	O111	+	+		2	1	2	1	2		3	2	2	1	-	-	3	1	3	2	2	2	-	3	3	2	4	2	1	2	2	1	2	1	3	1	1	1	3	1	2	1	1	1	2	2	1	3
ED392_O26	ED 392	O26	+	+		1	1	1	2	5		1	1	2	-	-	-	2	-	4	3	1	-	-	1	1	4	1	-	2	3	4	2	2	3	2	2	1	1	2	3	5	-	-	-	-	2	2	2
ED411_O26	ED 411	O26	+	+		1	1	1	2	5		1	1	2	-	-	-	2	-	4	3	1	-	-	1	1	4	1	-	2	2	4	2	2	3	2	2	1	1	2	2	5	-	-	-	-	2	2	2
ED423_O26	ED 423	O26	+	+		1	1	1	2	5		1	1	2	-	-	-	2	-	4	3	1	-	-	1	1	4	1	-	2	3	4	2	2	3	2	2	1	1	2	3	5	-	-	-	-	2	2	2
ED471_O145	ED 471	O145	+	+		1	1	1	2	5		1	1	2	-	-	-	2	-	4	3	1	3	-	1	1	4	1	-	2	3	4	2	2	3	2	2	1	1	2	3	5	1	1	1	1	2	2	2
ED473_O145	ED 473	O145	+	+	1	1	2	1	4	6	1	1	2	2	2	1	1	2	1	1	1	1	2	1	2	2	1	3	1	1	2	2	1	1	1	1	1	1	1	3	1	3	1	1	1	1	2	2	2
ED476_O111	ED 476	O111	+	+		3	2	3	3	3		4	2	3	2	-	-	4	2	4	3	2	2	-	4	4	3	4	3	2	3	3	2	2	2	3	2	2	2	4	2	3	2	2	2	3	3	2	3
ED477_O26	ED 477	O26	+	+		2	1	2	3	6		2	2	3	3	-	1	3	1	5	3	2	2	1	2	2	4	2	2	3	3	6	3	2	4	3	3	2	2	3	3	6	-	1	1	2	4	3	3
ED551_O26	ED 551	O26	+	+		1	1	1	3	5	2	1	1	2	-	-	-	2	-	4	3	2	-	-	2	2	4	2	2	2	3	5	2	2	4	3	2	2	2	2	3	6	-	-	-	-	3	3	3
ED566_O145	ED 566	O145	+	+	1	1	2	1	5	6	2	1	2	2	3	2	1	3	1	2	2	2	2	2	3	3	2	4	2	1	2	2	1	2	2	1	1	1	1	4	2	3	2	1	1	2	2	3	3
ED567_O26	ED 567	O26	+	+		1	1	1	2	5		1	1	2	-	-	-	2	-	4	4	2	-	-	1	1	4	1	-	2	3	5	2	2	4	3	2	1	1	2	3	5	-	-	-	-	3	2	3
ED581_O111	ED 581	O111	+	+		2	1	2	1	3		3	2	2	1	-	-	3	1	2	2	1	1	-	-	3	2	3	1	1	2	2	1	1	1	2	1	1	1	3	1	2	1	1	1	1	1	1	2
ED585_O111	ED 585	O111	+	+		2	1	3	2	3		3	2	3	2	-	-	4	2	3	3	2	2	-	4	3	2	4	3	2	3	3	2	2	2	3	2	2	2	3	2	3	2	2	2	3	3	2	3
ED600_O26	ED 600	O26	+	+		2	1	1	3	5		1	2	2	-	-	-	3	1	4	3	2	2	-	2	2	3	2	2	2	3	5	3	2	4	3	2	2	2	3	3	6	1	1	1	2	3	3	3
ED602_O121	ED 602	O121	+	+		1	1	1	3	5		1	1	2	-	-	-	2	-	4	4	2	-	-	1	2	4	2	-	1	3	5	2	2	4	3	2	2	1	2	3	6	1	2	1	2	3	1	3
ED603_O121	ED 603	O121	+	+		1	1	1	3	5		1	1	2	-	-	-	2	-	4	4	2	-	-	1	1	4	1	-	1	3	5	2	2	4	3	2	2	1	2	3	5	1	1	1	2	3	1	3
ED608_O111	ED 608	O111	+	+		2	1	2	1	3		3	2	2	1	-	-	3	1	3	2	1	2	-	3	3	2	3	2	1	2	2	1	2	1	2	1	1	1	3	1	2	1	1	1	1	2	1	2
ED639_O26	ED 639	O26	+	+		1	1	1	2	5		1	1	2	-	-	-	2	-	4	4	1	-	-	1	1	4	1	-	2	3	5	2	2	3	2	2	1	1	2	3	5	-	-	-	-	2	2	2
ED643_O26	ED 643	O26	+	+		1	1	1	2	5		1	1	2	-	-	-	2	-	4	4	1	-	-	1	1	4	1	-	2	3	5	2	2	3	2	2	1	1	2	3	5	-	-	-	-	2	2	2
ED645_O145	ED 645	O145	+	+	1	1	2	1	4	6	1	1	2	2	2	1	1	2	1	1	1	1	2	1	2	2	1	3	1	1	2	2	1	1	1	1	1	1	1	3	1	3	-	-	-	-	2	2	2
ED654_O26	ED 654	O26	+	+		1	1	1	2	5		1	1	2	-	-	-	2	-	4	3	1	-	-	1	1	4	1	-	2	3	4	2	2	3	2	2	1	1	2	3	5	-	-	-	-	2	2	2
ED657_O145	ED 657	O145	+	+	1	1	2	1	4	5	1	1	2	2	2	1	1	2	1	1	1	1	2	1	2	2	1	3	1	1	2	2	98	1	1	1	1	1	1	3	1	3	-	-	-	-	2	2	2
ED664_O111	ED 664	O111	+	+		2	1	2	1	3		3	2	2	1	-	-	3	1	2	2	1	1	-	3	3	2	3	1	1	2	2	1	1	1	2	1	1	1	3	1	2	1	1	1	1	1	1	2
ED669_O26	ED 669	O26	+	+		1	1	1	2	5		1	1	2	-	-	-	2	-	4	3	1	3	-	1	1	4	1	1	2	3	4	2	2	3	2	2	1	1	2	3	5	-	-	-	-	2	2	2
ED672_O111	ED 672	O111	+	+		2	1	2	1	3		3	2	2	1	-	-	3	1	2	2	1	1	-	3	3	2	3	1	1	2	2	1	1	1	2	1	1	1	3	1	2	1	1	1	1	1	1	2
ED673_O111	ED 673	O111	+	+		2	1	2	1	3		3	2	2	1	-	-	3	1	2	2	1	1	-	3	3	2	3	1	1	2	2	1	1	1	2	1	1	1	3	1	2	1	1	1	1	1	1	2
ED674_O26	ED 674	O26	+	+		1	1	1	2	5		1	1	2	-	-	-	2	-	4	3	1	-	-	1	1	3	1	-	2	2	4	2	2	3	2	2	1	1	2	2	5	-	-	-	-	2	2	2
ED675_O26	ED 675	O26	+	+		1	1	1	2	5	1	1	1	2	-	-	-	2	98	4	3	1	-	-	1	1	4	1	1	2	3	4	2	2	3	2	2	1	1	2	2	5	-	-	-	-	2	2	2
ED676_O26	ED 676	O26	+	+		1	1	1	2	5		1	1	2	-	-	-	2	-	4	3	1	-	-	1	1	4	1	-	2	2	4	2	2	3	2	2	1	1	2	2	5	-	-	-	-	2	2	2
ED677_O103	ED 677	O103	+	+		1	1	1	2	5		1	1	2	-	-	-	2	-	4	4	1	2	-	2	1	4	1	1	2	2	4	2	2	3	2	2	1	1	2	2	5	-	-	-	-	2	2	2
ED712_O26	ED 712	O26	+	+		1	1	1	2	5		1	1	2	-	-	-	2	-	4	3	1	3	-	1	1	4	1	-	2	2	4	2	2	3	2	2	1	1	2	2	5	-	-	-	-	2	2	2
ED726_O26	ED 726	O26	+	+		1	1	1	2	5		1	1	2	-	-	-	2	-	4	3	1	-	-	1	1	4	1	-	2	2	4	2	2	3	2	2	1	1	2	2	5	-	-	-	-	2	2	2
ED729_O26	ED 729	O26	+	+		1	1	1	2	5		1	1	2	-	-	-	2	-	4	3	1	-	-	1	1	4	1	-	2	3	4	2	2	3	2	2	1	1	2	3	5	-	-	-	-	2	2	2
ED733_O26	ED 733	O26	+	+		1	1	1	2	5		1	1	2	-	-	-	2	-	4	3	1	-	-	1	1	4	1	-	2	3	4	2	2	3	2	2	1	1	2	2	5	-	-	-	-	2	2	2
ED734_O111	ED 734	O111	+	+		2	1	2	1	3		3	2	2	1	-	-	3	1	2	2	1	1	-	3	3	2	3	1	1	2	2	1	1	1	2	1	1	1	3	1	2	1	1	1	1	1	1	2
ED735_O145	ED 735	O145	+	+	1	1	2	1	4	5	1	1	2	2	2	1	1	2	1	1	1	1	2	1	2	2	1	3	1	1	2	2	98	1	1	1	1	1	1	3	1	2	-	-	1	-	2	2	2
ED737_O26	ED 737	O26	+	+		1	1	1	2	5		1	1	2	-	-	-	2	-	4	3	1	-	-	1	1	4	1	-	2	3	4	2	2	3	2	2	1	1	2	2	5	-	-	-	-	2	2	2
ED745_O26	ED 745	O26	+	+		1	1	1	2	5		1	1	2	-	-	-	2	-	4	3	1	-	-	1	1	4	1	-	2	2	4	2	2	3	2	2	1	1	2	2	5	-	-	-	-	2	2	2
ED760_O103	ED 760	O103	+	+		1	1	1	2	5		1	1	2	-	-	-	2	-	4	3	1	-	-	-	1	4	1	-	2	2	4	2	2	3	2	2	1	1	2	2	5	-	-	-	-	2	2	2
ED767_O26	ED 767	O26	+	+		1	1	1	2	5		1	1	2	1	-	-	2	1	4	2	1	1	-	1	1	2	1	1	2	2	4	2	2	2	2	1	1	1	2	2	5	1	1	1	1	2	2	2
Note. The PCR results for stx and eae targets are presented as positivity or negativity in the corresponding columns. The results for all the other ORFs are presented with a minus ("-") sign when negativity was determined and with a number corresponding to the detected allele, when positivity was detected.
[truncated: 46 more columns]

## Sheet: Sheet 3
Supplementary Table 1, Sheet 3. Alleles identified for the ORFs harboured by the LEE, OI-122 and OI-57 in eae-negative stx-positive strains.
Sample_name	Strain	Serogroup	stx	eae	Z5101	Z5102	Z5103	Z5104	Z5105	Z5106	Z5107	Z5108	Z5109	Z5110	Z5111	Z5112	Z5114	Z5116	Z5117	Z5118	Z5119	Z5120	Z5121	Z5122	Z5123	Z5124	Z5125	Z5126	Z5127	Z5128	Z5129	Z5131	Z5132	Z5133	Z5134	Z5135	Z5136	Z5137	Z5139	Z5140	Z5142	Z5143	Z4318	Z4320	Z4321	Z4322	Z4325	Z4326	Z4327
CB11887_O100NM	CB11887	O100	+	-	-	-	-	-	-	-	-	-	-	-	-	-	-	4	-	-	-	-	-	-	-	-	-	-	-	-	-	-	-	-	-	-	-	-	-	-	-	-	2	-	-	-	-	-	3
CB11882_O100NM	CB11882	O100	+	-	-	-	-	-	-	-	-	-	-	-	-	-	-	-	-	-	-	-	-	-	-	-	-	-	-	-	-	-	-	-	-	-	-	-	-	-	-	-	-	-	-	-	-	-	-
C265-09_O101K-H-	C265-09	O101	+	-	-	-	-	-	-	-	-	-	-	-	-	-	-	-	-	-	-	-	-	-	-	-	-	-	-	-	-	-	-	-	-	-	-	-	-	-	-	-	-	-	-	-	-	-	-
C266-09_O101K-H-	C266-09	O101	+	-	-	-	-	-	-	-	-	-	-	-	-	-	-	-	-	-	-	-	-	-	-	-	-	-	-	-	-	-	-	-	-	-	-	-	-	-	-	-	-	-	-	-	-	-	-
C813-09_O101K+H-	C813-09	O101	+	-	-	-	-	-	-	-	-	-	-	-	-	-	-	-	-	-	-	-	-	-	-	-	-	-	-	-	-	-	-	-	-	-	-	-	-	-	-	-	-	-	-	-	-	-	-
C481-08_O104H2	C481-08	O104	+	-	-	-	-	-	-	-	-	-	-	-	-	-	-	-	-	-	-	-	-	-	-	-	-	-	-	-	-	-	-	-	-	-	-	-	-	-	-	-	-	-	-	-	-	-	-
C74-09_O104H2	C74-09	O104	+	-	-	-	-	-	-	-	-	-	-	-	-	-	-	-	-	-	-	-	-	-	-	-	-	-	-	-	-	-	-	-	-	-	-	-	-	-	-	-	-	-	-	-	-	-	-
CB7535_O104H21	CB7535	O104	+	-	-	-	-	-	-	-	-	-	-	-	-	-	-	-	-	-	-	-	-	-	-	-	3	-	-	-	-	-	-	-	-	-	-	-	-	-	-	-	-	3	-	-	-	-	-
CB7239_O104H21	CB7239	O104	+	-	-	-	-	-	-	-	-	-	-	-	-	-	-	-	-	-	-	-	-	-	-	-	-	-	-	-	-	-	-	-	-	-	-	-	-	-	-	-	-	3	-	-	-	-	-
09-417Can_O104H7	09-417 (Can)	O104	+	-	-	-	-	-	-	-	-	-	-	-	-	-	-	-	-	-	-	-	-	-	-	-	-	-	-	-	-	-	-	-	-	-	-	-	-	-	-	-	-	3	2	-	-	-	-
C1092-04_O104H7	C1092-04	O104	+	-	-	-	-	-	-	-	-	-	-	-	-	-	-	-	-	-	-	-	-	-	-	-	-	-	-	-	-	-	-	-	-	-	-	-	-	-	-	-	-	-	-	-	-	-	-
NV267_O105H18	NV267	O105	+	-	-	-	-	-	-	-	-	-	-	-	-	-	-	-	-	-	-	-	-	-	-	-	-	-	-	-	-	-	-	-	-	-	-	-	-	-	-	-	-	-	-	-	-	-	-
NV232_O109H-	NV232	O109	+	-	-	-	-	-	-	-	-	-	-	-	-	-	-	-	-	-	-	-	-	-	-	-	-	-	-	-	-	-	-	-	-	-	-	-	-	-	-	-	2	2	-	-	-	-	-
09-409Can_O110H28	09-409 (Can)	O110	+	-	-	-	-	-	-	-	-	-	-	-	-	-	-	-	-	-	-	-	-	-	-	-	-	-	-	-	-	-	-	-	-	-	-	-	-	-	-	-	-	-	1	-	-	-	-
RD2_O111H10	RD2	O111	+	-	-	-	-	-	-	-	-	-	-	-	-	-	-	-	-	-	-	-	-	-	-	-	-	-	-	-	-	-	-	-	-	-	-	-	-	-	-	-	-	-	-	-	-	-	-
ECA184_O113	ECA184	O113	+	-	-	-	-	-	-	-	-	-	-	-	3	-	-	-	-	-	-	-	-	-	-	-	-	-	-	-	-	-	-	-	-	-	-	-	2	-	-	-	-	-	3	-	-	-	-
ECA97pl8_O113	ECA97 (pl.8)	O113	+	-	-	-	-	-	-	-	-	-	-	-	-	-	-	-	-	-	-	-	-	-	-	-	-	-	-	-	-	-	-	-	-	-	-	-	-	-	-	-	-	-	-	-	-	-	-
NV254_O113H21	NV254	O113	+	-	-	-	-	-	-	-	-	-	-	-	-	-	-	-	-	-	-	-	-	-	-	-	-	-	-	-	-	-	-	-	-	-	-	-	-	-	-	-	-	3	1	-	-	-	-
07HMPA903_O113H21	07HMPA903	O113	+	-	-	-	-	-	-	-	-	-	-	-	-	-	-	-	-	-	-	-	-	-	-	-	-	-	-	-	-	-	-	-	-	-	-	-	-	-	-	-	-	3	1	-	-	-	-
04-1450_O113H21	04-1450	O113	+	-	-	-	-	-	-	6	-	-	-	-	-	-	-	-	-	-	-	-	-	-	-	-	-	-	-	-	-	-	-	-	-	-	-	2	-	-	-	-	-	3	2	-	-	-	-
93-0016_O113H21	93-0016	O113	+	-	-	-	-	-	-	-	-	-	-	-	-	-	-	-	-	-	-	-	-	-	-	-	-	-	-	-	-	-	-	-	-	-	-	-	-	-	-	-	-	3	2	-	-	-	-
06QMA1372_O113H4	06QMA137.2	O113	+	-	-	-	-	-	-	-	-	-	-	-	-	-	-	-	-	-	-	-	-	-	-	-	-	-	-	-	-	-	-	-	-	-	-	-	-	-	-	-	-	3	-	-	-	-	-
VTH5_O113H4	VTH5	O113	+	-	-	-	3	-	-	-	-	-	3	-	-	-	-	-	-	-	-	-	3	2	-	-	-	-	3	-	-	-	-	-	-	-	-	-	-	-	-	-	-	3	3	3	-	-	-
CB7418_O113H4	CB7418	O113	+	-	-	-	-	-	-	-	-	-	-	-	-	-	-	-	-	-	-	-	-	-	-	-	-	-	-	-	-	-	-	-	-	-	-	-	-	-	-	-	-	-	2	2	-	-	-
03-3645_O115H18	03-3645_	O115	+	-	-	-	-	-	-	-	-	-	-	-	-	-	-	-	-	-	-	-	-	-	-	-	-	-	-	-	-	-	-	-	-	-	-	-	-	-	-	-	-	-	-	-	-	-	-
03-3645Can_O115H18	03-3645 (Can)	O115	+	-	-	-	-	-	-	-	-	-	3	-	-	-	-	-	-	-	-	-	-	-	-	-	-	4	-	-	-	-	-	2	-	-	-	-	-	-	-	-	-	-	-	-	-	-	-
NV176_O116H28	NV176	O116	+	-	-	-	-	-	-	-	-	-	-	-	-	-	-	-	-	-	-	-	-	-	-	-	-	-	-	-	-	-	-	-	-	-	-	-	-	-	-	-	2	2	-	-	-	-	-
97HMPL915_O117	97HMPL915	O117	+	-	-	-	-	-	-	-	-	-	-	-	-	-	-	-	-	-	-	-	-	-	-	-	-	-	-	-	-	-	-	-	-	-	-	-	-	-	-	-	-	-	-	-	-	-	-
ECA89_O117	ECA89	O117	+	-	-	-	-	-	-	-	-	-	-	-	-	-	-	-	-	-	-	-	-	-	-	-	-	-	-	-	-	-	-	-	-	-	-	-	-	-	-	-	-	-	-	-	-	-	-
02-0035_O117H7	02-0035	O117	+	-	-	-	-	-	-	-	-	2	-	-	-	-	-	-	-	-	-	-	-	-	-	-	-	-	-	-	-	-	-	3	-	-	-	2	-	-	-	-	-	-	-	3	-	-	-
02-4495_O117H7	02-4495_	O117	+	-	-	-	2	-	-	-	-	-	-	-	-	-	-	-	-	-	-	-	-	-	-	-	-	-	-	-	-	6	-	-	-	-	-	2	-	-	-	-	-	-	-	-	-	-	-
CB6591pl8_O118H12	CB6591 (pl.8)	O118	+	-	-	-	-	-	-	-	-	-	-	-	-	-	-	-	-	-	-	-	-	-	-	-	-	-	-	-	-	-	-	-	-	-	-	-	-	-	-	-	-	-	-	-	-	-	-
C280-96_O118H12	C280-96	O118	+	-	-	-	-	-	-	-	-	-	-	-	-	-	-	-	-	-	-	-	-	-	-	-	-	-	-	-	-	-	-	-	-	-	-	-	-	-	-	-	-	-	-	-	-	-	-
ECA194_O125	ECA194	O125	+	-	-	-	-	-	-	-	-	-	-	-	-	-	-	-	-	-	-	-	-	-	-	-	-	-	-	-	-	-	-	-	-	-	-	-	-	-	-	-	-	-	-	-	-	-	-
HSC10Can_O126	HSC10 (Can)	O126	+	-	-	-	-	-	-	-	-	-	-	-	-	-	-	-	-	-	-	-	-	-	-	-	-	-	-	-	-	-	-	-	2	-	-	-	-	-	-	-	-	-	-	-	-	-	-
87-311_O126H8	87-311	O126	+	-	-	-	-	-	-	-	-	-	-	-	-	-	-	-	-	-	-	-	-	-	-	-	-	-	-	-	-	-	-	-	-	-	-	-	2	-	-	-	-	-	-	-	-	-	-
C295-09B_O128abK-H2	C295-09B	O128ab	+	-	-	-	-	-	-	-	-	-	-	-	-	-	-	-	-	-	-	-	-	-	-	-	-	-	-	-	-	-	-	-	-	-	-	-	-	-	-	-	-	3	-	-	-	-	-
09-1765Can_O130H11	09-1765 (Can)	O130	+	-	-	-	-	-	-	-	-	-	-	-	-	-	-	-	-	-	-	-	-	-	-	-	-	-	-	-	-	-	-	-	-	-	-	-	-	-	-	-	-	-	-	-	-	-	-
97HMPL657_O136	97HMPL657	O136	+	-	-	-	-	-	-	-	-	-	-	-	-	-	-	-	-	-	-	-	-	-	-	-	-	-	-	-	-	-	-	-	-	-	-	-	-	-	-	-	2	2	-	-	-	-	-
97HMPL652_O136	97HMPL652	O136	+	-	-	-	-	-	-	-	-	-	-	-	-	-	-	-	-	-	-	-	-	-	-	-	-	-	-	-	-	-	-	-	-	-	-	-	-	-	-	-	-	-	-	-	-	-	-
98HMPL487_O136NM	98HMPL487	O136	+	-	-	-	-	-	-	-	-	-	-	-	-	-	-	-	-	-	-	-	-	-	-	-	-	-	-	-	-	-	-	-	-	-	-	-	-	-	-	-	2	2	-	-	-	-	-
9605595_O138	9605595	O138	+	-	-	-	-	-	-	-	-	-	-	-	-	-	-	-	-	-	-	-	-	-	-	-	-	-	-	-	-	-	-	-	-	-	-	-	-	-	-	-	-	-	-	-	-	-	-
9615291-5b_O139H1	9615291-5b	O139	+	-	-	-	-	-	-	-	-	-	-	-	-	-	-	-	-	-	-	-	-	-	-	-	-	-	-	-	-	-	-	-	-	-	-	-	-	-	-	-	-	-	-	-	-	-	-
Fred10_O139ND	Fred10	O139	+	-	-	-	-	-	-	-	-	-	-	-	-	-	-	-	-	-	-	-	-	-	-	-	-	-	-	-	-	-	-	-	-	-	-	-	-	-	-	-	-	-	-	-	-	-	-
02-6987_O141H4	02-6987_	O141	+	-	-	-	-	-	-	-	-	-	-	-	-	-	-	-	-	-	-	-	-	-	-	-	-	-	-	-	-	-	-	-	-	-	-	-	-	-	-	-	-	-	-	-	-	-	-
9605483_O141ac	9605483	O141ac	+	-	-	-	-	-	-	-	-	-	-	-	-	-	-	-	-	-	-	-	-	-	-	-	-	-	-	-	-	-	-	-	-	-	-	-	-	-	-	-	-	-	-	-	-	-	-
A9619C2Can_O145H2	A9619.C2 (Can)	O145	+	-	-	-	-	-	-	-	-	-	-	-	-	-	-	-	-	-	-	-	-	-	-	-	-	-	-	-	-	-	-	-	-	-	-	-	-	-	-	-	-	-	-	-	-	-	-
02-1628_O146H21	02-1628	O146	+	-	-	-	-	-	-	-	-	-	-	-	-	-	-	-	-	-	-	-	-	-	-	-	-	-	-	-	-	-	-	-	-	-	-	-	2	-	-	-	-	3	-	-	-	-	-
CB11944_O146H28	CB11944	O146	+	-	-	-	-	-	-	-	-	-	-	-	-	-	-	-	-	-	-	-	-	-	-	-	-	-	-	-	-	-	-	-	-	-	-	-	-	-	-	-	-	-	-	-	-	-	-
CB11857_O146H8	CB11857	O146	+	-	-	-	-	-	-	-	-	-	-	-	-	-	-	-	-	-	-	-	-	-	-	-	-	-	-	-	-	-	-	-	-	-	-	-	-	-	-	-	-	-	-	-	-	-	-
ECA193_O147	ECA193	O147	+	-	-	-	-	-	-	-	-	-	-	-	-	-	-	-	-	-	-	-	-	-	-	-	-	-	-	-	-	-	-	-	-	-	-	-	-	-	-	-	-	4	3	-	-	-	-
06QMA1402_O149H19	06QMA140.2	O149	+	-	-	-	-	2	-	-	-	-	-	-	-	-	-	-	-	-	-	-	-	-	-	-	-	-	-	-	-	-	-	-	-	-	-	-	-	-	-	-	-	-	-	-	-	-	-
NV284_O15H16	NV284	O15	+	-	-	-	-	-	-	-	-	-	-	-	-	-	-	-	-	-	-	-	-	-	-	-	-	-	-	-	-	-	-	-	-	-	-	-	-	-	-	-	-	4	-	-	-	-	-
CB10142_O153H25	CB10142	O153	+	-	-	-	-	-	-	-	-	-	-	-	-	-	-	-	-	-	-	-	-	-	-	-	-	-	-	-	-	-	-	-	-	-	-	-	-	-	-	-	-	-	-	3	-	-	-
CB10143_O153H25	CB10143	O153	+	-	-	-	-	-	-	-	-	-	-	-	-	-	-	-	-	-	-	-	-	-	-	-	-	-	-	-	-	-	-	-	-	-	-	-	-	-	-	-	-	-	-	-	-	-	-
09-1775Can_O153H25	09-1775 (Can)	O153	+	-	-	-	-	-	-	-	-	-	-	-	-	-	-	-	-	-	-	-	-	-	-	-	-	-	-	-	-	-	-	-	-	-	-	-	-	-	-	-	-	3	2	-	-	-	-
C405-09_O165H11	C405-09	O165	+	-	-	-	-	-	-	-	-	-	-	-	-	-	-	-	-	-	-	-	-	-	-	-	-	-	-	-	-	-	-	-	-	-	-	-	-	-	-	-	2	2	2	-	-	-	-
NV34_O168H8	NV34	O168	+	-	-	-	-	-	-	-	-	-	-	-	-	-	-	-	-	-	-	-	-	-	-	-	-	-	-	-	-	-	-	-	-	-	-	-	-	-	-	-	-	3	2	-	-	-	-
VTH67_O17_77H41	VTH67	O17/77	+	-	-	-	-	-	-	-	-	-	-	-	-	-	-	-	-	-	-	-	-	-	-	-	-	-	-	-	-	-	-	-	-	-	-	-	-	-	-	-	-	-	-	-	-	-	-
NV227_O171H2	NV227	O171	+	-	-	-	-	-	-	-	-	-	-	-	-	-	-	-	-	-	-	-	-	-	-	-	-	-	-	-	-	-	-	-	-	-	-	-	-	-	-	-	-	3	2	-	-	-	-
C359-09_O171K43H-	C359-09	O171	+	-	-	-	-	-	-	-	-	-	-	-	-	-	-	-	-	-	-	-	-	-	-	-	-	-	-	-	-	-	-	-	-	-	-	-	-	-	-	-	-	3	2	-	-	-	-
NV192_O172H21	NV192	O172	+	-	-	-	-	-	-	-	-	-	-	-	-	-	-	-	-	-	-	-	-	-	-	-	-	-	-	-	-	-	-	-	-	-	-	-	-	-	-	-	-	-	-	-	-	-	-
26163_O174H21	26163	O174	+	-	-	-	-	-	-	-	-	-	-	-	-	-	-	-	-	-	-	-	-	-	-	-	-	-	-	-	-	-	-	-	-	-	-	-	-	-	-	-	-	3	2	-	-	-	-
ECA279_O174H2	ECA279	O174	+	-	-	-	-	-	-	-	-	-	-	-	-	-	-	-	-	-	-	-	-	-	-	-	-	-	-	-	-	-	-	-	-	-	-	-	-	-	-	-	-	3	2	-	-	-	-
02-6359_O174H21	02-6359_	O174	+	-	-	-	-	-	-	-	-	-	-	-	-	-	-	-	-	-	-	-	-	-	-	-	-	-	-	-	-	-	-	-	-	-	-	-	-	-	-	-	-	3	2	-	-	-	-
EC14_O174H21	EC14	O174	+	-	-	-	-	-	-	-	-	-	-	-	-	-	-	-	-	-	-	-	-	-	-	-	-	-	-	-	-	-	-	-	-	-	-	-	-	-	-	-	-	3	2	-	-	-	-
CB10386_O174H8	CB10386	O174	+	-	-	-	-	-	-	-	-	-	-	-	-	-	-	-	-	-	-	-	-	-	-	-	-	-	-	-	-	-	-	-	-	-	-	-	-	-	-	-	-	3	-	-	-	-	-
CB9042_O174H8	CB9042	O174	+	-	-	-	-	-	-	-	-	-	-	-	-	-	-	-	-	-	-	-	-	-	-	-	-	-	-	-	-	-	-	-	-	-	-	-	-	-	-	-	-	3	-	-	-	-	-
C403-09_O174K101H21	C403-09	O174	+	-	-	-	-	-	-	-	-	-	-	-	-	-	-	-	-	-	-	-	-	-	-	-	-	-	-	-	-	-	-	-	-	-	-	-	-	-	-	-	-	3	1	-	-	-	-
C404-09_O174K101H21	C404-09	O174	+	-	-	-	-	-	-	-	-	-	-	-	-	-	-	-	-	-	-	-	-	-	-	-	-	-	-	-	-	-	-	-	-	-	-	-	-	-	-	-	-	3	2	-	-	-	-
C921-91_O174K101H21	C921-91	O174	+	-	-	-	-	-	-	-	-	-	-	-	-	-	-	-	-	-	-	-	-	-	-	-	-	-	-	-	-	-	-	-	-	-	-	-	-	-	-	-	-	3	-	-	-	-	-
C837-09_O174K101H8	C837-09	O174	+	-	-	-	-	-	-	-	-	-	-	-	-	-	-	-	-	-	-	-	-	-	-	-	-	-	-	-	-	-	-	-	-	-	-	-	-	-	-	-	-	3	-	-	-	-	-
C494-09_O176H-	C494-09	O176	+	-	-	-	-	-	-	-	-	-	-	-	-	-	-	-	-	-	-	-	-	-	-	-	-	-	-	-	-	-	-	-	-	-	-	-	-	-	-	-	-	3	2	-	-	-	-
06QMA1261_O178H19	06QMA126.1	O178	+	-	-	-	-	-	-	-	-	-	-	-	-	-	-	-	-	-	-	-	-	-	-	-	-	-	-	-	-	-	-	-	-	-	-	-	-	-	-	-	-	-	-	-	-	-	-
09-415Can_O179H8	09-415 (Can)	O179	+	-	-	-	-	-	-	-	-	-	-	-	-	-	-	-	-	-	-	-	-	-	-	-	-	-	-	-	-	-	-	-	-	-	-	-	-	-	-	-	-	4	3	-	-	-	-
09-412Can_O181H49	09-412 (Can)	O181	+	-	-	-	-	-	-	-	-	-	-	-	-	-	-	-	-	-	-	-	-	-	-	-	-	-	-	-	-	-	-	-	-	-	-	-	-	-	-	-	-	3	2	-	-	-	-
86B19_O2H27	86B19	O2	+	-	-	-	-	-	-	-	-	-	-	-	-	-	-	-	-	-	-	-	-	-	-	-	-	-	-	-	-	-	-	-	-	-	-	-	-	-	-	-	2	2	-	-	-	-	-
C351-09_O2K-H25	C351-09	O2	+	-	-	-	-	-	-	-	-	-	-	-	-	-	-	-	-	-	-	-	-	-	-	-	-	-	-	-	-	-	-	-	-	-	-	-	-	-	-	-	-	-	-	-	-	-	-
CB11867_O21H21	CB11867	O21	+	-	-	-	-	-	-	-	-	-	-	-	-	-	-	-	-	-	-	-	-	-	-	-	-	-	-	-	-	-	-	-	-	-	-	-	-	-	-	-	-	-	-	-	-	-	-
CB11891_O21H21	CB11891	O21	+	-	-	-	-	-	-	-	-	-	-	-	-	-	-	-	-	-	-	-	-	-	-	-	-	-	-	-	-	-	-	-	-	-	-	-	-	-	-	-	-	-	-	-	-	-	-
CB11896_O21H21	CB11896	O21	+	-	-	-	-	-	-	-	-	-	-	-	-	-	-	-	-	-	-	-	-	-	-	-	-	-	-	-	-	-	-	-	-	-	-	-	-	-	-	-	-	-	-	-	-	-	-
SA6_O22_O83	SA6	O22/O83	+	-	-	-	-	-	-	-	-	-	-	-	-	-	-	-	-	-	-	-	-	-	-	-	-	-	-	-	-	-	-	-	-	-	-	-	-	-	-	-	2	2	2	-	-	-	-
ECA135_O22H16	ECA135	O22	+	-	-	-	-	-	-	-	-	-	-	-	-	-	-	-	-	-	-	-	-	-	-	-	-	-	-	-	-	-	-	-	-	-	-	-	-	-	-	-	-	-	-	-	-	-	-
NV209_O22H16	NV209	O22	+	-	-	-	-	-	-	-	-	-	-	-	-	-	-	-	-	-	-	-	-	-	-	-	-	-	-	-	-	-	-	-	-	-	-	-	-	-	-	-	-	-	-	-	-	-	-
90_0327_O22H8	90_0327_	O22	+	-	-	-	-	-	-	-	-	-	-	-	-	-	-	-	-	-	-	-	-	-	-	-	-	-	-	-	-	-	-	-	-	-	-	-	-	-	-	-	-	3	2	-	-	-	-
C296-09_O22K-H8	C296-09	O22	+	-	-	-	-	-	-	-	-	-	-	-	-	-	-	-	-	-	-	-	-	-	-	-	-	-	-	-	-	-	-	-	-	-	-	-	-	-	-	-	-	3	-	-	-	-	-
C498-09A_O22K-H8	C498-09A	O22	+	-	-	-	-	-	-	-	-	-	-	-	-	-	-	-	-	-	-	-	-	-	-	-	-	-	-	-	-	-	-	-	-	-	-	-	-	-	-	-	-	3	2	-	-	-	-
NV98_O23H15	NV98	O23	+	-	-	-	-	-	-	-	-	-	-	-	-	-	-	-	-	-	-	-	-	-	-	-	-	-	-	-	-	-	-	-	-	-	-	-	-	-	-	-	-	-	-	-	-	-	-
97HMPL473O3	97HMPL473	O3	+	-	-	-	-	-	-	-	-	-	-	-	-	-	-	-	-	-	-	-	-	-	-	-	-	-	-	-	-	-	-	-	-	-	-	-	-	-	-	-	2	2	-	-	-	-	-
97HMPL449O3	97HMPL449	O3	+	-	-	-	-	-	-	-	-	-	-	-	-	-	-	-	-	-	-	-	3	-	-	-	-	-	-	-	-	-	-	-	-	-	-	-	-	-	-	-	2	2	-	-	-	-	-
06QMA2273O39H48	06QMA227.3	O39	+	-	-	-	-	-	-	-	-	-	-	-	-	-	-	-	-	-	-	-	-	-	-	-	-	-	-	-	-	-	-	-	-	-	-	-	-	-	-	-	3	3	2	-	-	-	-
NV179O4021	NV179	O40	+	-	-	-	-	-	-	-	-	-	-	-	-	-	-	-	-	-	-	-	-	-	-	-	-	-	-	-	-	-	-	-	-	-	-	-	-	-	-	-	-	3	2	-	-	-	-
C299-09O40K-H8	C299-09	O40	+	-	-	-	-	-	-	-	-	-	-	-	-	-	-	-	-	-	-	-	-	-	-	-	-	-	-	-	-	-	-	-	-	-	-	-	-	-	-	-	-	-	-	-	-	-	-
07HMPA386O46H38	07HMPA386	O46	+	-	-	-	-	-	-	-	-	-	-	-	-	-	-	-	-	-	-	-	-	-	-	-	-	-	-	-	-	-	-	-	-	-	-	-	-	-	-	-	-	-	-	-	-	-	-
NV256O46H38	NV256	O46	+	-	-	-	-	-	-	-	-	-	-	-	-	-	-	-	-	-	-	-	-	-	-	-	-	-	-	-	-	-	-	-	-	-	-	-	-	-	-	-	-	-	-	-	-	-	-
C371-02O48H21	C371-02	O48	+	-	-	-	-	-	-	-	-	-	-	-	-	-	-	-	-	-	-	-	-	-	-	-	-	-	-	-	-	-	-	-	-	-	-	-	-	-	-	-	-	3	2	-	-	-	-
CB6566O5H19	CB6566	O5	+	-	-	-	-	-	-	-	-	-	-	-	-	-	-	-	-	-	-	-	-	-	-	-	-	-	-	-	-	-	-	-	-	-	-	-	-	-	-	-	-	3	-	-	-	-	-
DG674_1O5H-	DG674/1	O5	+	-	-	-	-	-	-	-	-	-	-	-	-	-	-	-	-	-	-	-	-	-	-	-	-	-	-	-	-	-	-	-	-	-	-	-	-	-	-	-	-	3	-	1	-	-	-
ECA447O53	ECA447	O53	+	-	-	-	-	-	-	-	-	-	-	-	-	-	-	-	-	-	-	-	-	-	-	-	-	-	-	-	-	-	-	-	-	-	-	-	-	-	-	-	-	-	-	-	-	-	-
ECA446O53	ECA446	O53	+	-	-	-	-	-	-	-	-	-	-	-	-	-	-	-	-	-	-	-	-	-	-	-	-	-	-	-	-	-	-	-	-	-	-	-	-	-	-	-	-	-	-	-	-	-	-
97HMPL599O6	97HMPL599	O6	+	-	-	-	-	-	-	-	-	-	-	-	-	-	-	-	-	-	-	-	-	-	-	-	-	-	-	-	-	-	-	-	-	-	-	-	-	-	-	-	-	-	-	-	-	-	-
97HMPL600O6	97HMPL600	O6	+	-	-	2	-	-	-	-	-	-	-	-	-	-	-	-	-	-	-	-	-	-	-	-	-	-	3	-	-	-	-	-	2	-	-	-	-	-	-	-	-	-	-	-	-	-	-
NV106O6H10	NV106	O6	+	-	-	-	-	-	-	-	-	-	-	-	-	-	-	-	-	-	-	-	-	-	-	-	-	-	-	-	-	-	-	-	-	-	-	-	-	-	-	-	-	-	-	-	-	-	-
C527-07O6H10	C527-07	O6	+	-	-	-	-	-	-	-	-	-	-	-	-	-	-	-	-	-	-	-	-	-	-	-	-	-	-	-	-	-	-	-	-	-	-	-	-	-	-	-	-	-	-	-	-	-	-
09-1766CanO6H34	09-1766 (Can)	O6	+	-	4	-	-	-	-	-	-	-	-	-	-	-	-	-	-	-	-	-	-	-	-	-	-	-	-	-	-	-	-	-	-	-	-	-	-	-	-	-	-	3	-	-	-	-	-
03-5166O6H34	03-5166_	O6	+	-	-	-	-	-	-	-	-	-	-	-	-	-	-	-	-	-	-	-	-	-	-	-	-	-	-	-	-	-	-	-	-	-	-	-	-	-	-	-	-	-	-	-	-	-	-
183CanO68H12	183 (Can)	O68	+	-	-	-	-	-	-	-	-	-	-	-	-	-	-	-	-	-	-	-	-	-	-	-	-	-	-	-	-	-	-	-	-	-	-	-	-	-	-	-	-	-	-	-	-	-	-
C165-02O73H18	C165-02	O73	+	-	-	-	-	-	-	-	-	-	-	-	-	-	-	-	-	-	-	-	-	-	-	-	-	-	-	-	-	-	-	-	-	-	-	-	-	-	-	-	-	-	-	-	-	-	-
NV198O74H42	NV198	O74	+	-	-	-	-	-	-	-	-	-	-	-	-	-	-	-	-	-	-	-	-	-	-	-	-	-	-	-	-	-	-	-	-	-	-	-	-	-	-	-	-	-	-	-	-	-	-
NV36O75H8	NV36	O75	+	-	-	-	-	-	-	-	-	-	-	-	-	-	-	-	-	-	-	-	-	-	-	-	-	-	-	-	-	-	-	-	-	-	-	-	-	-	-	-	-	3	-	-	-	-	-
1429O76	1429	O76	+	-	-	-	-	-	-	-	-	-	-	-	-	-	-	-	-	-	-	-	-	-	-	-	-	-	-	-	-	-	-	-	-	-	-	-	-	-	-	-	-	-	-	-	-	-	-
CB12022O76H19	CB12022	O76	+	-	-	-	-	-	-	-	-	-	-	-	-	-	-	-	-	-	-	-	-	-	-	-	-	-	-	-	-	-	-	-	-	-	-	-	-	-	-	-	-	-	-	-	-	-	-
98HMPL292O76H19	98HMPL292	O76	+	-	-	-	-	-	-	-	-	-	-	-	-	-	-	-	-	-	-	-	-	-	-	-	-	-	-	-	-	-	-	-	-	-	-	-	-	-	-	-	-	-	-	-	-	-	-
98HMPL27O76H19	98HMPL27	O76	+	-	-	-	-	-	-	-	-	-	-	-	-	-	-	-	-	-	-	-	-	-	-	-	-	-	-	-	-	-	-	-	-	-	-	-	-	-	-	-	-	-	-	-	-	-	-
98HMPL325O77	98HMPL325	O77	+	-	-	-	-	-	-	-	-	-	-	-	-	-	-	-	-	-	-	-	-	-	-	-	-	-	-	-	-	-	-	-	-	-	-	-	-	-	-	-	-	-	-	3	-	-	-
ECA64O77	ECA64	O77	+	-	-	-	-	-	-	-	-	-	-	-	-	-	-	-	-	-	-	-	-	-	-	-	-	-	-	-	-	-	-	-	-	-	-	-	-	-	-	-	-	-	-	3	-	-	-
ECA15O79	ECA15	O79	+	-	6	-	-	-	-	-	-	-	-	-	-	-	-	-	-	-	-	-	-	-	-	-	-	-	-	-	-	-	-	-	-	-	-	-	-	-	-	-	-	3	2	-	-	-	-
2206O79H48	2206	O79	+	-	6	-	-	-	-	-	-	-	-	-	-	-	-	-	-	-	-	-	-	-	-	-	-	-	-	-	-	-	-	-	-	-	-	-	-	-	-	-	-	3	2	-	-	-	-
09-1764CanO8H19	09-1764 (Can)	O8	+	-	-	-	-	-	-	-	-	-	-	-	-	-	-	-	-	-	-	-	-	-	-	-	-	-	-	-	-	-	-	-	-	-	-	-	-	-	-	-	-	-	-	-	-	-	-
C466-01BO8H19	C466-01B	O8	+	-	-	-	-	-	-	-	-	-	-	-	-	-	-	-	-	-	-	-	-	-	-	-	-	-	-	-	-	-	-	-	-	-	-	-	-	-	-	-	-	-	-	-	-	-	-
CB11719O8H19	CB11719	O8	+	-	5	-	-	-	-	-	-	-	-	-	-	-	-	-	-	-	-	-	-	-	-	-	-	-	-	-	-	-	-	-	-	-	-	-	-	-	-	-	-	-	-	-	-	-	-
Fred12O8H19	Fred12	O8	+	-	-	-	-	-	-	-	-	-	-	-	-	-	-	-	-	-	-	-	-	-	-	-	-	-	-	-	-	-	-	-	-	-	-	-	-	-	-	-	-	4	-	-	-	-	-
CB11224O8H8	CB11224	O8	+	-	-	-	-	-	-	-	-	-	-	-	-	-	-	-	-	-	-	-	-	-	-	-	-	-	-	-	-	-	-	-	-	-	-	-	-	-	-	-	-	-	-	-	-	-	-
CB10806O8H8	CB10806	O8	+	-	-	-	-	-	-	-	-	-	-	-	-	-	-	-	-	-	-	-	-	-	-	-	-	-	-	-	-	-	-	-	-	-	-	-	-	-	-	-	-	-	-	-	-	-	-
C298-09O8K-H10	C298-09	O8	+	-	-	-	-	-	-	-	-	-	-	-	-	-	-	-	-	-	-	-	-	-	-	-	-	-	-	-	-	-	-	-	-	-	-	-	-	-	-	-	-	-	-	-	-	-	-
C190-09O8K+H19	C190-09	O8	+	-	-	-	-	-	-	-	-	-	-	-	-	-	-	-	-	-	-	-	-	-	-	-	-	-	-	-	-	-	-	-	-	-	-	-	-	-	-	-	-	-	-	-	-	-	-
C420-09O8K85abHruH19	C420-09	O8	+	-	-	-	-	-	-	-	-	-	-	-	-	-	-	-	-	-	-	-	-	-	-	-	-	-	-	-	-	-	-	-	-	-	-	-	-	-	-	-	-	3	-	-	-	-	-
03-3638O85H11	03-3638_	O85	+	-	-	-	-	-	-	6	-	-	-	-	-	-	-	-	-	-	-	-	-	-	-	-	-	-	-	-	-	-	-	-	-	-	-	-	-	-	-	-	-	-	-	-	-	-	-
CB614O86	CB614	O86	+	-	6	-	-	-	-	-	-	-	-	-	-	-	-	-	-	-	-	-	-	-	-	-	-	-	-	-	-	-	-	-	-	-	-	-	-	-	-	-	-	3	3	-	-	-	-
ED189_O111	ED 189	O111	+	-	-	1	-	-	-	-	-	-	-	-	-	-	-	-	-	-	-	-	-	-	-	-	-	-	-	-	-	-	-	-	-	-	-	-	-	-	-	-	-	2	-	-	-	-	-
ED193_O111	ED 193	O111	+	-	-	-	-	-	-	-	-	-	-	-	-	-	-	-	-	-	-	-	-	-	-	-	-	-	-	-	-	-	-	-	-	-	1	-	-	-	-	-	-	2	-	-	-	-	-
ED728_O103	ED 728	O103	+	-	-	-	-	-	-	-	-	-	-	-	-	-	-	-	-	-	-	-	-	-	-	-	-	-	-	-	-	-	-	-	-	-	-	-	-	-	-	-	-	-	-	-	2	2	2
CB10141O88H25	CB10141	O88	+	-	-	2	-	-	-	-	-	-	-	-	-	-	-	-	-	-	-	-	-	-	-	-	-	-	-	-	-	-	-	-	-	-	-	-	-	-	-	-	-	3	2	-	-	-	-
98HMPL479O91	98HMPL479	O91	+	-	-	-	-	-	-	-	-	-	-	-	-	-	-	-	-	-	-	-	-	-	-	-	-	-	-	-	-	-	-	-	-	-	-	-	-	-	-	-	-	-	-	-	-	-	-
ECA95O91	ECA95	O91	+	-	-	-	-	-	-	-	-	-	-	-	-	-	-	-	-	-	-	-	-	-	-	-	-	-	-	-	-	-	-	-	-	-	-	-	-	-	-	-	-	-	-	-	-	-	-
EH329O91	EH329	O91	+	-	-	-	-	-	-	-	-	-	-	-	-	-	-	-	-	-	-	-	-	-	-	-	-	-	-	-	-	-	-	-	-	-	-	-	-	-	-	-	3	2	2	-	-	-	-
MB38O91	MB38	O91	+	-	-	-	-	-	-	-	-	-	-	-	-	-	-	-	-	-	-	-	-	-	-	-	-	-	-	-	-	-	-	-	-	-	-	-	-	-	-	-	-	-	-	-	-	-	-
VTH35O91	VTH35	O91	+	-	-	-	-	-	-	-	-	-	-	-	-	-	-	-	-	-	-	-	-	-	-	-	-	-	-	-	-	-	-	-	-	-	-	-	-	-	-	-	-	-	-	-	-	-	-
ECA329O91H21	ECA329	O91	+	-	-	-	-	-	-	-	-	-	-	-	-	-	-	-	-	4	-	-	-	-	-	-	-	-	-	-	-	-	-	-	-	-	-	-	-	-	-	-	-	3	2	-	4	-	-
06QMA1811aO91H-	06QMA181.1a	O91	+	-	-	-	-	-	-	-	-	-	-	-	-	-	-	-	-	-	-	-	-	-	-	-	-	-	-	-	-	-	-	-	-	-	-	-	-	-	-	-	-	3	-	-	-	-	-
07QMA966O91H10	07QMA966	O91	+	-	-	-	-	-	-	-	-	-	-	-	-	-	-	-	-	-	-	-	-	-	-	-	-	-	-	-	-	-	-	-	-	-	-	-	-	-	-	-	-	-	-	-	-	-	-
CH-013O91H10	CH-013	O91	+	-	-	2	-	2	-	7	-	-	-	-	-	-	-	3	-	3	2	-	3	-	-	-	-	4	3	-	-	-	-	-	2	-	-	2	-	4	-	3	-	-	-	-	4	-	-
NV199O91H10	NV199	O91	+	-	-	-	-	-	-	-	-	-	-	-	-	-	-	-	-	-	-	-	-	-	-	-	-	-	-	-	-	-	-	-	-	-	-	-	-	-	-	-	-	-	-	-	-	-	-
85-489O91H21	85-489	O91	+	-	-	-	-	-	3	-	-	-	-	-	-	-	-	-	2	-	-	-	-	2	-	-	-	-	-	-	-	-	-	-	-	-	-	-	-	2	-	-	-	3	2	-	-	-	-
C170-08O91H21	C170-08	O91	+	-	-	-	-	-	-	-	-	-	-	-	-	-	-	-	-	-	-	-	-	-	-	-	-	-	-	-	-	-	-	-	-	-	-	-	-	-	-	-	-	3	2	-	-	-	-
CH-014O91H21	CH-014	O91	+	-	-	-	-	2	-	-	-	-	-	-	-	-	-	-	-	-	-	-	-	-	-	-	-	-	-	-	-	-	-	-	-	-	-	-	-	-	-	-	-	3	2	-	-	-	-
Fred9O91H21	Fred9	O91	+	-	-	-	-	-	-	-	-	-	-	-	-	-	-	-	-	-	-	-	-	-	-	-	-	-	-	-	-	-	-	-	-	-	-	-	-	-	-	-	-	3	2	-	-	-	-
C360-09O92__O107K+H-	C360-09	O92,O107	+	-	-	-	-	-	-	-	-	-	-	-	-	-	-	-	-	-	-	-	-	-	-	-	-	-	-	-	-	-	-	-	-	-	-	-	-	-	-	-	-	-	-	-	-	-	-
C364-09O92__O107K+H48	C364-09	O92,O107	+	-	-	-	-	-	-	-	-	-	-	-	-	-	-	-	-	-	-	-	-	-	-	-	-	-	-	-	-	-	-	-	-	-	-	-	-	-	-	-	-	-	-	-	-	-	-
NV282O96H19	NV282	O96	+	-	-	-	-	-	-	-	-	-	-	-	-	-	-	-	-	-	-	-	-	-	-	-	-	-	-	-	-	-	-	-	-	-	-	-	-	-	-	-	-	3	2	-	-	-	-
NV225Ox178H19	NV225	Ox178	+	-	-	-	-	-	-	-	-	-	-	-	-	-	-	-	-	-	-	-	-	-	-	-	-	-	-	-	-	-	-	-	-	-	-	-	-	-	-	-	-	-	-	-	-	-	-
C134-00OX185K?H28	C134-00	OX185	+	-	-	-	-	-	-	-	-	-	-	-	-	-	-	-	-	-	-	-	-	-	-	-	-	-	-	-	-	-	-	-	-	-	-	-	-	-	-	-	-	-	-	-	-	-	-
C559-59OX187Hbev	C559-59	OX187	+	-	-	-	-	-	-	-	-	-	-	-	-	-	-	-	-	-	-	-	-	-	-	-	-	-	-	-	-	-	-	-	-	-	-	-	-	-	-	-	-	-	-	-	-	-	-
CH-016OX3H-	CH-016	OX3	+	-	-	-	-	-	-	-	-	-	-	-	-	-	-	-	-	-	-	-	-	-	-	-	-	-	-	-	-	-	-	-	-	-	-	-	-	-	-	-	-	3	2	-	-	-	-
NV259OX3H2	NV259	OX3	+	-	-	-	-	-	-	-	-	-	-	-	-	-	-	-	-	-	-	-	-	-	-	-	-	-	-	-	-	-	-	-	-	-	-	-	-	-	-	-	-	3	2	-	-	-	-
NV234Ox3H21	NV234	Ox3	+	-	-	-	-	-	-	-	-	-	-	-	-	-	-	-	-	-	-	-	-	-	-	-	-	-	-	-	-	-	-	-	-	-	-	-	-	-	-	-	-	3	2	-	-	-	-
NV239Ox7H16	NV239	Ox7	+	-	-	-	-	-	-	-	-	-	-	-	-	-	-	-	-	-	-	-	-	-	-	-	-	-	-	-	-	-	-	-	-	-	-	-	-	-	-	-	-	-	-	-	-	-	-
Note. The PCR results for stx and eae targets are presented as positivity or negativity in the corresponding columns. The results for all the other ORFs are presented with a minus ("-") sign when negativity was determined and with a number corresponding to the detected allele, when positivity was detected.
[truncated: 46 more columns]

## Sheet: Sheet 4
Supplementary Table 1, Sheet 4. Alleles identified for the ORFs harboured by the LEE, OI-122 and OI-57 in EPEC strains.
Sample_name	Strain	Serogroup	stx	eae	Z5101	Z5102	Z5103	Z5104	Z5105	Z5106	Z5107	Z5108	Z5109	Z5110	Z5111	Z5112	Z5114	Z5116	Z5117	Z5118	Z5119	Z5120	Z5121	Z5122	Z5123	Z5124	Z5125	Z5126	Z5127	Z5128	Z5129	Z5131	Z5132	Z5133	Z5134	Z5135	Z5136	Z5137	Z5139	Z5140	Z5142	Z5143	Z4318	Z4320	Z4321	Z4322	Z4325	Z4326	Z4327
EF001_O111	EF 001	O111	-	+	-	2	1	2	1	3	-	3	2	2	1	-	-	3	1	2	2	1	1	-	3	3	2	3	1	1	2	2	1	1	1	2	1	1	1	3	1	2	-	-	-	-	2	1	1
EF002O55	EF 002	O 55	-	+	1	1	2	1	1	2	-	1	2	1	1	-	-	1	1	2	2	1	2	-	3	3	1	3	1	1	2	1	1	1	1	2	1	1	1	3	1	3	1	1	1	1	2	1	2
EF003_O26	EF 003	O 26	-	+	-	1	1	1	2	5	-	1	1	2	-	-	-	2	-	4	3	1	-	-	1	1	4	1	-	2	2	4	2	2	3	2	2	1	1	2	2	5	-	-	-	-	2	2	2
EF004O86	EF 004	O 86	-	+	1	1	2	1	98	1	-	3	2	1	1	-	-	2	1	2	2	1	2	-	3	2	2	3	1	1	2	2	1	1	1	2	1	1	1	3	1	2	-	-	-	-	-	-	-
EF005_O127	EF 005	O127	-	+	1	1	2	1	1	2	-	1	2	1	1	-	-	1	1	2	2	1	2	-	3	3	1	3	1	1	1	1	1	1	1	2	1	1	1	3	1	3	1	1	1	1	2	1	2
EF007_O125	EF 007	O125	-	+	1	1	2	1	1	2	-	3	2	1	2	1	-	1	1	1	2	1	2	-	3	2	2	2	2	1	2	2	1	1	1	2	1	1	1	3	1	3	-	-	1	-	-	-	2
EF008_O128	EF 008	O128	-	+	-	1	1	1	2	5	-	1	1	2	-	-	-	2	-	3	3	1	-	-	1	1	4	1	-	2	2	4	2	2	3	2	2	1	1	2	2	5	1	1	1	1	1	1	2
EF012_O114	EF 012	O114	-	+	-	1	1	1	2	5	-	1	1	2	-	-	-	2	-	4	3	1	-	-	1	1	4	1	-	2	3	4	2	2	3	2	2	1	1	2	2	5	1	1	1	1	2	-	3
EF026_O125	EF 026	O125	-	+	1	2	2	1	1	2	-	3	2	1	3	2	-	1	1	1	2	1	2	-	3	3	2	2	2	1	2	2	1	1	1	2	1	1	1	3	1	3	-	-	-	-	-	-	-
EF027_O26	EF 027	O 26	-	+	-	2	1	1	3	5	-	1	1	2	-	4	-	2	-	4	3	1	-	-	1	1	4	1	-	2	3	5	2	2	3	2	2	1	1	2	3	5	1	1	1	1	2	1	2
EF028O55	EF 028	O 55	-	+	2	2	2	1	5	6	2	1	2	2	3	2	1	2	1	2	1	2	3	1	3	3	1	3	2	1	2	2	1	2	2	1	1	1	1	3	1	3	1	1	1	2	3	2	3
EF030_O26	EF 030	O 26	-	+	-	2	1	1	3	5	-	1	1	2	-	-	-	2	-	4	4	2	-	-	1	1	3	1	-	2	3	5	2	2	4	3	2	2	1	2	3	5	-	-	-	-	3	2	3
EF031_O26	EF 031	O 26	-	+	-	2	1	2	3	6	-	1	2	2	-	-	-	2	-	4	4	2	-	-	2	2	4	2	-	1	3	5	2	2	4	3	2	2	2	2	3	6	-	-	-	-	3	3	3
EF033_O111	EF 033	O111	-	+	-	2	2	2	3	6	-	2	2	3	-	-	-	3	-	5	-	2	-	-	2	2	5	2	-	3	4	6	3	3	4	3	3	2	2	3	3	6	-	-	-	-	4	3	3
EF044_O127	EF 044	O127	-	+	-	3	2	4	3	4	-	4	3	4	2	-	-	4	2	4	3	2	3	-	4	4	3	4	3	2	4	3	2	2	2	3	2	2	2	4	2	2	-	-	-	-	4	2	2
EF050_O128	EF 050	O128	-	+	-	3	3	4	3	4	-	4	3	4	2	-	-	4	2	4	3	2	3	-	5	4	3	4	3	2	4	4	2	2	2	3	2	2	2	4	2	3	-	-	-	-	4	2	3
EF058_O127	EF 058	O127	-	+	-	99	3	4	3	4	-	99	4	4	3	-	-	99	3	5	4	3	3	-	5	99	4	5	4	3	4	4	3	3	3	4	3	3	3	5	3	3	-	-	-	-	6	3	3
EF059O55	EF 059	O 55	-	+	3	3	4	4	6	99	3	4	4	4	4	3	2	4	3	4	3	3	4	3	4	4	3	5	4	3	99	4	2	3	3	3	3	4	3	5	3	4	3	3	3	4	6	4	4
EF060O55	EF 060	O 55	-	+	2	2	3	2	5	6	2	2	3	3	3	2	2	3	2	3	2	2	3	2	3	3	3	4	3	2	3	3	1	2	2	2	2	2	2	4	2	3	2	2	2	3	4	3	3
EF062_O26	EF 062	O 26	-	+	-	2	2	2	3	6	-	2	2	3	-	-	-	3	-	5	4	2	4	-	2	2	5	2	-	3	4	6	3	3	4	3	3	2	2	3	3	6	-	-	-	-	4	3	3
EF063_O26	EF 063	O 26	-	+	-	2	2	2	3	6	-	2	2	3	-	-	-	3	-	5	4	2	4	-	2	2	5	2	-	3	4	6	3	3	4	3	3	2	2	3	3	6	-	-	2	-	4	3	3
EF070_O127	EF 070	O127	-	+	3	3	2	4	2	4	-	4	3	3	2	-	-	4	2	4	3	2	3	-	4	4	3	4	3	2	4	3	2	2	2	3	2	2	2	4	2	2	-	-	-	-	4	2	2
EF073_O125	EF 073	O125	-	+	2	2	4	2	2	3	-	4	3	2	3	2	-	2	2	3	3	2	3	-	3	3	3	3	4	2	4	3	2	2	2	3	2	2	2	4	2	3	-	-	-	-	-	-	-
EF078_O128	EF 078	O128	-	+	-	2	2	2	3	6	2	2	2	3	-	-	-	3	-	5	4	2	4	-	2	2	5	2	-	3	4	6	3	3	4	3	3	2	2	2	3	6	-	-	-	-	-	-	-
EF079_O26	EF 079	O 26	-	+	-	2	2	2	3	6	-	2	2	3	-	-	-	3	-	5	4	2	-	-	1	2	4	2	-	2	4	6	3	3	4	3	2	2	2	2	3	6	-	-	-	-	4	3	3
EF117_O127	EF 117	O127	-	+	2	2	3	2	1	3	-	2	3	2	2	-	-	2	2	4	2	2	3	-	4	4	2	4	3	2	3	2	2	2	2	3	2	2	2	4	2	3	2	2	2	3	4	2	3
EF123_O157	EF 123	O157	-	+	-	3	2	3	3	5	-	4	3	3	2	-	-	3	2	4	3	2	3	-	2	3	3	3	3	2	3	3	2	2	2	3	2	2	2	3	2	2	-	-	-	-	4	3	2
EF127nd	EF 127	n. d.	-	+	-	2	2	2	3	6	-	2	2	3	-	-	-	3	-	5	4	2	4	-	2	2	4	2	-	2	4	6	3	3	4	3	3	2	2	2	3	6	-	-	-	-	4	3	3
EF129O45	EF 129	O 45	-	+	-	2	2	2	3	6	-	2	2	3	-	-	-	3	-	5	4	2	-	-	2	2	5	2	-	2	4	6	3	3	4	3	3	2	2	2	3	6	-	-	-	-	4	3	3
EF130nd	EF 130	n. d.	-	+	2	2	3	2	1	3	-	2	3	2	2	-	-	2	2	4	3	2	3	-	5	4	2	4	3	2	3	2	2	2	2	3	2	2	2	4	2	3	2	2	2	3	4	2	3
EF133O86	EF 133	O 86	-	+	2	2	3	2	1	2	-	4	3	2	2	-	-	3	2	4	3	2	3	-	3	3	3	4	3	3	3	3	2	2	2	3	1	2	2	4	2	3	-	-	-	-	-	-	-
EF147_O26	EF 147	O 26	-	+	-	2	2	2	3	6	-	2	2	3	-	-	-	3	-	5	4	2	-	-	2	2	4	2	-	2	4	6	3	3	4	3	3	2	2	2	3	6	-	-	-	-	4	3	3
EF175_O26	EF 175	O 26	-	+	-	2	2	2	3	6	-	2	2	3	-	-	-	3	-	5	4	2	4	-	2	2	5	2	-	2	4	6	3	3	4	3	3	2	2	3	3	6	-	-	-	2	4	3	3
EF338_O26	EF 338	O 26	-	+	-	3	2	3	3	6	-	2	2	4	-	-	-	3	-	5	4	2	-	-	2	2	5	3	-	3	4	6	3	3	4	3	3	3	2	3	3	6	-	-	-	-	5	4	3
EF355_O26	EF 355	O 26	-	+	-	2	2	2	3	6	-	2	2	3	-	-	-	3	-	5	4	2	-	-	2	2	5	2	-	2	4	6	3	3	4	3	3	2	2	3	3	6	-	-	-	-	4	3	3
EF364_O26	EF 364	O 26	-	+	-	2	2	2	3	6	-	2	2	3	-	-	-	3	-	5	4	2	-	-	2	2	5	2	-	2	4	6	3	3	4	3	3	2	2	3	3	6	-	-	-	-	4	3	3
Note. The PCR results for stx and eae targets are presented as positivity or negativity in the corresponding columns. The results for all the other ORFs are presented with a minus ("-") sign when negativity was determined and with a number corresponding to the detected allele, when positivity was detected.
[truncated: 46 more columns]
